# Supplementary material for: Metabolomics and sensory evaluation combined analysis reveal the effect of processing methods and different forms on the flavor of rose herbal tea
Source: NPJ Sci Food. 2025 Mar 29;9:45. doi: 10.1038/s41538-025-00387-x (PMC11954921; doi:10.1038/s41538-025-00387-x)
Supplement: Supplementary file 2 — Supplementary Data 4 [file 41538_2025_387_MOESM2_ESM.xls]

## Sheet: 1
Supplementary Data 1. The quantitative descriptive analysis scores of taste and aroma.
	Description	LTD-RP							LTD-RC
		TE-1	TE-2	TE-3	TE-4	TE-5	TE-6	average	TE-1	TE-2	TE-3	TE-4	TE-5	TE-6	average
aroma	Floral	6	5	6	7	5	4	5.50±1.05a	5	6	6	6	7	6	6.00±0.63a
	Fruity	2	3	3	2	3	3	2.67±0.52c	3	5	4	4	4	4	4.00±0.63b
	Sweet	6	6	5	6	4	6	5.50±0.84ab	7	7	6	6	5	6	6.17±0.75a
	Woody	3	3	4	4	3	4	3.50±0.55b	4	3	5	5	4	4	4.17±0.75ab
	Grass	3	4	3	3	2	3	3.00±0.63b	3	5	4	3	3	3	3.50±0.84b
	Milky	3	3	2	3	3	4	3.00±0.63b	5	5	6	6	5	6	5.50±0.55a
taste	Sweet	4	6	5	4	4	5	4.67±0.82c	7	7	7	6	6	6	6.50±0.55a
	Smooth	3	4	3	4	3	4	3.50±0.55c	4	6	5	6	4	5	5.00±0.89b
	Fresh	5	4	4	3	3	4	3.83±0.75c	8	7	7	6	5	6	6.50±1.05b
	Astringent	7	7	5	6	5	6	6.00±0.89a	4	5	4	4	3	4	4.00±0.63b
	Sour	6	5	5	5	4	5	5.00±0.63a	5	3	4	4	3	3	3.67±0.82b
	Description	VFD-RC							VFD-RB
		TE-1	TE-2	TE-3	TE-4	TE-5	TE-6	average	TE-1	TE-2	TE-3	TE-4	TE-5	TE-6	average
aroma	Floral	5	6	5	6	5	4	5.17±0.75a	4	4	4	5	4	3	4.00±0.63b
	Fruity	7	7	5	5	6	5	5.83±0.98a	6	5	4	4	5	4	4.67±0.82b
	Sweet	6	6	5	5	4	5	5.17±0.75b	6	5	5	5	4	5	5.00±0.63b
	Woody	6	4	4	6	5	5	5.00±0.89a	5	4	5	4	5	3	4.33±0.82ab
	Grass	6	6	5	4	4	5	5.00±0.89a	3	4	4	3	3	3	3.33±0.52b
	Milky	3	4	2	3	3	3	3.00±0.63b	7	5	5	6	6	5	5.67±0.82a
taste	Sweet	6	7	5	6	5	5	5.67±0.82b	5	6	5	5	6	5	5.33±0.52bc
	Smooth	7	7	6	6	5	6	6.17±0.75a	6	6	7	5	6	6	6.00±0.63a
	Fresh	9	9	8	7	7	8	8.00±0.89a	7	7	7	6	5	5	6.17±0.98b
	Astringent	2	4	3	2	3	2	2.67±0.82c	3	2	3	3	3	3	2.83±0.41c
	Sour	1	2	1	2	2	1	1.50±0.55c	1	2	1	1	2	2	1.50±0.55c
TE: trained evaluators; p < 0.05

## Sheet: 2a
Supplementary Data 2a. Amino acids and their derivatives in four rose samples were detected using LC-MS/MS.
Compounds	Class	Q1 (Da)	Q3 (Da)	Molecular Weight	Ion mode	Ionization model	Formula	LTD-RP-1 ng/g	LTD-RP-2 ng/g	LTD-RP-3 ng/g	LTD-RC-1 ng/g	LTD-RC-2 ng/g	LTD-RC-3 ng/g	VFD-RC-1 ng/g	VFD-RC-2 ng/g	VFD-RC-3 ng/g	VFD-RB-1 ng/g	VFD-RB-2 ng/g	VFD-RB-3 ng/g
γ-Aminobutyric Acid	10	104.06	68.8	103.06	Positive	[M+H]+	C4H9NO2	8.13047e+06	8.96888e+06	7.98185e+06	1.13536e+07	1.25244e+07	1.11461e+07	1.13223e+07	1.11154e+07	1.24899e+07	1.60875e+07	1.4317e+07	1.45836e+07
L-Asparagine Anhydrous	10	133.06	74	132.05	Positive	[M+H]+	C4H8N2O3	4.93345e+06	4.79285e+06	5.58072e+06	5.38738e+06	5.23384e+06	6.09421e+06	6.1004e+06	6.90077e+06	5.92654e+06	5.50425e+06	6.40907e+06	5.66573e+06
L-Glutamine	9	147.069	84	146.07	Positive	[M+H]+	C5H10N2O3	2.44672e+06	2.37699e+06	2.76773e+06	4.67665e+06	4.54336e+06	5.29023e+06	6.76434e+06	7.65182e+06	6.57156e+06	3.94135e+06	4.58925e+06	4.05697e+06
L-Glutamic acid	6	148.06	84	147.05	Positive	[M+H]+	C5H9NO4	3.77952e+06	3.67181e+06	4.2754e+06	2.46436e+06	2.39413e+06	2.78769e+06	7.48762e+06	8.46999e+06	7.27422e+06	2.99635e+06	3.48891e+06	3.08425e+06
3-Aminoisobutanoic Acid	10	104.07	86.05	103.06	Positive	[M+H]+	C4H9NO2	1.7193e+06	1.6703e+06	1.94487e+06	2.35443e+06	2.28733e+06	2.66333e+06	2.26499e+06	2.56215e+06	2.20043e+06	2.86287e+06	3.33349e+06	2.94686e+06
Succinic Acid	10	117.03	99	118.03	Negative	[M-H]-	C4H6O4	2.16613e+06	2.1044e+06	2.45033e+06	2.29766e+06	2.23218e+06	2.59911e+06	2.60169e+06	2.94304e+06	2.52755e+06	2.78534e+06	3.2432e+06	2.86705e+06
N-Acetylneuraminic Acid	1	310.11	274.09	309.11	Positive	[M+H]+	C11H19NO9	6.68379e+06	7.37302e+06	6.56161e+06	4.63783e+06	5.11608e+06	4.55305e+06	3.44687e+06	3.38386e+06	3.80231e+06	2.63632e+06	2.34619e+06	2.38988e+06
L-Proline	1	116.1	70.1	115.06	Positive	[M+H]+	C5H9NO2	2.90967e+06	2.82675e+06	3.29142e+06	2.03589e+06	1.97787e+06	2.303e+06	2.05879e+06	2.3289e+06	2.00011e+06	1.77431e+06	2.06598e+06	1.82636e+06
L-Serine	1	106.04	60	105.04	Positive	[M+H]+	C3H7NO3	1.80115e+06	1.74982e+06	2.03746e+06	1.14209e+06	1.10954e+06	1.29193e+06	1019861	1.15367e+06	990795	955200	1.11222e+06	983222
L-Alanine	1	90.05	44.05	89.05	Positive	[M+H]+	C3H7NO2	2.11974e+06	2.05933e+06	2.39785e+06	1.70628e+06	1.65765e+06	1.93015e+06	840068	950284	816126	699852	814897	720383
α-Aminoadipic acid	1	162.07	98.06	161.16	Positive	[M+H]+	C6H11NO4	1.97023e+06	1.91407e+06	2.22872e+06	1.4163e+06	1.37594e+06	1.60212e+06	360494	407791	350220	552795	643666	569012
L-Threonine	9	120.06	74	119.06	Positive	[M+H]+	C4H9NO3	607741	590421	687477	678662	659321	767703	665349	752643	646387	508510	592101	523427
Phosphorylethanolamine	1	142.026	44.049	141.06	Positive	[M+H]+	C2H8NO4P	1.01538e+06	1.12009e+06	996819	1.03572e+06	1.14252e+06	1.01678e+06	625840	614400	690376	489487	435618	443729
L-Aspartate	6	134.04	74	133.10	Positive	[M+H]+	C4H7NO4	499008	484786	564477	511879	497291	579038	730825	826709	709997	366845	427149	377607
L-Tyrosine	1	182.08	136.07	181.19	Positive	[M+H]+	C9H11NO3	514392	567436	504988	496915	548157	487832	347113	340768	382908	317905	282919	288187
Nα-Acetyl-L-glutamine	5	189.1	130.1	188.18	Positive	[M+H]+	C7H12N2O4	1.04693e+06	1.0171e+06	1.18429e+06	456980	443956	516936	107631	121752	104564	256618	298802	264146
Ethanolamine	10	62	44	61.08	Positive	[M+H]+	C2H7NO	99152.6	109377	97340.1	128123	141335	125781	231418	227188	255282	275838	245482	250053
L-Arginine	10	175.1	70.06	174.11	Positive	[M+H]+	C6H14N4O2	37908.8	36828.4	42882.4	285582	277443	323050	202977	229607	197192	235945	274731	242867
L-Valine	5	118.1	72.1	117.08	Positive	[M+H]+	C5H11NO2	207943	229386	204141	272011	300061	267039	151342	148575	166948	253895	225954	230161
L-Tryptophan	1	205.1	118.06	204.09	Positive	[M+H]+	C11H12N2O2	389625	429803	382502	392240	432688	385070	244940	240463	270199	249743	222258	226397
Creatine Phosphate	1	212.04	114.06	211.11	Positive	[M+H]+	C4H8N3Na2O5P	421656	465137	413948	324093	357514	318169	208883	205065	230423	214748	191114	194673
Glutathione Oxidized	1	613.152	484	612.15	Positive	[M+H]+	C20H32N6O12S2	1.03886e+06	1.14598e+06	1.01987e+06	584506	644780	573821	391243	384091	431588	209816	186725	190202
γ-Glutamate-Cysteine	1	251.07	130.05	250.06	Positive	[M+H]+	C8H14N2O5S	971416	943731	1.09887e+06	445009	432326	503394	192120	217326	186645	181491	211325	186815
L-Citrulline	6	176.1	113	175.10	Positive	[M+H]+	C6H13N3O3	70689.2	68674.6	79963.6	202991	197205	229623	665741	753086	646767	175575	204436	180725
L-Isoleucine	8	132.1	86.1	131.10	Positive	[M+H]+	C6H13NO2	116744	113417	132061	146041	141879	165202	113768	128694	110525	146384	170447	150678
Beta-Alanine	1	90.2	30	89.05	Positive	[M+H]+	C3H7NO2	402150	390689	454912	434842	422449	491893	200190	226455	194484	143865	167514	148085
L-Leucine	8	132.1	86.1	131.10	Positive	[M+H]+	C6H13NO2	62205.6	60432.7	70366.9	99435.5	96601.6	112481	48275.8	54609.6	46900	136256	158654	140253
L-Lysine	8	147.069	84	146.11	Positive	[M+H]+	C6H14N2O2	28531.6	27718.5	32275	87040.4	84559.8	98460.2	54689.9	61865.2	53131.2	108820	126709	112013
argininosuccinic acid	9	291.5	176.1	290.27	Positive	[M+H]+	C10H18N4O6	125526	121949	141995	173322	168382	196061	244629	276724	237657	107681	125383	110840
L-Histidine	9	156.07	110.07	155.07	Positive	[M+H]+	C6H9N3O2	62730.5	60942.7	70960.8	147012	142822	166300	136432	154332	132544	70591.7	82195.9	72662.6
L-Phenylalanine	7	166.1	120.08	165.08	Positive	[M+H]+	C9H11NO2	60527	58802	68468.1	106602	103564	120588	54816.8	62008.7	53254.5	60123.7	70007.1	61887.5
Homoserine	5	120.065	74.06	119.12	Positive	[M+H]+	C4H9NO3	60104.8	66302.8	59006	66948.5	73852.2	65724.6	41589.2	40828.9	45877.8	68544.4	61001	62136.9
L-Pipecolic Acid	10	130	84	129.08	Positive	[M+H]+	C6H11NO2	42432	41222.7	47999.1	40944.2	39777.3	46316.1	44528.5	50370.6	43259.4	59890.4	69735.5	61647.4
Trans-4-Hydroxy-L-Proline	7	132.058	86	131.06	Positive	[M+H]+	C5H9NO3	28720.6	27902.1	32488.8	106404	103372	120364	53856.4	60922.4	52321.5	50504.1	58806.2	51985.7
L-Tryptophyl-L-glutamic acid	10	334	159	333.13	Positive	[M+H]+	C16H19N3O5	0	0	0	0	0	0	16802.9	19007.4	16324	43888	51102.5	45175.5
Methionine Sulfoxide	2	166	74	165.05	Positive	[M+H]+	C5H11NO3S	45118.1	43832.2	51037.6	23640.4	22966.7	26742	17661	19978.1	17157.7	42280.3	49230.5	43520.6
(5-L-Glutamyl)-L-Amino Acid	8	219.09	202	218.09	Positive	[M+H]+	C8H14N2O5	19814	21857.2	19451.8	35171.6	38798.5	34528.6	22042.6	21639.6	24315.6	38455	34223	34860.2
Glycine	1	76.03	30	75.03	Positive	[M+H]+	C2H5NO2	144803	140676	163801	198853	193186	224943	28528	32270.9	27714.9	27980.5	32580.1	28801.3
D-Alanyl-D-Alanine	8	161.09	44.04	160.09	Positive	[M+H]+	C6H12N2O3	15553.7	17157.6	15269.4	21898.3	24156.5	21498	10814.1	10616.4	11929.3	29556.7	26303.9	26793.7
L-Methionine	1	150.05	104	149.05	Positive	[M+H]+	C5H11NO2S	30610.6	29738.2	34626.7	28693.1	27875.3	32457.6	24912.3	28180.8	24202.3	25808.1	30050.6	26565.2
1-Methylhistidine	10	170.1	124	169.09	Positive	[M+H]+	C7H11N3O2	13202.3	12826	14934.4	21524.8	20911.4	24348.9	20195.5	22845.1	19619.9	24464.8	28486.4	25182.5
O-Phospho-L-Serine	1	186	88.2	185.01	Positive	[M+H]+	C3H8NO6P	45014.9	49656.8	44192	21332	23531.7	20942	18626.5	18286	20547.2	23989	21349	21746.5
S-(5-Adenosyl)-L-Homocysteine	7	385	136.06	384.12	Positive	[M+H]+	C14H20N6O5S	18781	18245.7	21245.1	26744.9	25982.7	30253.8	16927.2	19148	16444.7	18523.8	21568.8	19067.2
Urea	5	61	44	60.03	Positive	[M+H]+	CH4N2O	47699.7	52618.5	46827.8	15737.9	17360.8	15450.3	6908.49	6782.2	7620.89	19975.5	17777.1	18108.1
L-Ornithine	6	133.09	70	132.16	Positive	[M+H]+	C5H13ClN2O2	5203.71	5055.41	5886.44	19094.5	18550.3	21599.7	71140.2	80473.8	69112.7	14703.8	17120.9	15135.2
2-Aminobutyric acid	9	104.1	58.14	103.12	Positive	[M+H]+	C4H9NO2	14335.2	15813.4	14073.1	18896.1	20844.7	18550.7	15381.4	15100.2	16967.5	12461.3	11089.9	11296.4
N6-Acetyl-L-Lysine	7	189.1	126	188.12	Positive	[M+H]+	C8H16N2O3	9465.53	9195.77	10707.4	17131.5	16643.3	19379.2	11064.3	12515.9	10749	10192.5	11868	10491.5
3-N-Methyl-L-Histidine	10	170	96	169.18	Positive	[M+H]+	C7H11N3O2	7477.35	7264.24	8458.37	9996.98	9712.07	11308.6	10524.8	11905.6	10224.8	9605.24	11184.2	9887.02
N-Glycyl-L-Leucine	10	189.1	86	188.12	Positive	[M+H]+	C8H16N2O3	308.443	340.249	302.804	1020.46	1125.69	1001.8	2270.25	2228.75	2504.36	7945.5	7071.08	7202.75
5-Hydroxy-tryptophan	3	219.1	74	220.22	Negative	[M-H]-	C11H12N2O3	9062.31	9996.82	8896.65	6300.65	6950.37	6185.47	10582.7	10389.3	11674	5020.15	4467.67	4550.86
L-α-Aspartyl-L-phenylalanine	10	281.3	166	280.11	Positive	[M+H]+	C13H16N2O5	234.749	258.956	230.457	310.021	341.991	304.354	1237.29	1214.68	1364.88	4192.75	3731.33	3800.81
L-Carnosine	10	227.2	156	226.11	Positive	[M+H]+	C9H14N4O3	1530.52	1486.9	1731.32	1849.21	1796.51	2091.83	1584.22	1792.07	1539.07	3073.11	3578.29	3163.27
Homo-L-arginine	4	189	144	188.13	Positive	[M+H]+	C7H16N4O2	2242.04	2178.14	2536.19	1759.77	1709.62	1990.66	2656.23	3004.72	2580.52	2864.95	3335.91	2949
4-Acetamidobutyric Acid	5	146.074	86	145.07	Positive	[M+H]+	C6H11NO3	2805.4	3094.69	2754.11	2638.71	2910.82	2590.48	2126.9	2088.02	2346.22	3135.34	2790.29	2842.25
(S)-β-Aminoisobutyric Acid	5	104.07	57.03	103.06	Positive	[M+H]+	C4H9NO2	2040.15	2250.53	2002.86	2432.11	2682.9	2387.65	1332.12	1307.77	1469.48	2788.72	2481.82	2528.03
glycylphenylalanine	10	223.2	120.2	222.10	Positive	[M+H]+	C11H14N2O3	117.969	114.607	133.446	177.827	172.759	201.158	413.52	467.774	401.735	1293.01	1505.56	1330.94
Glycyl-L-Proline	4	173.1	116.071	172.09	Positive	[M+H]+	C7H12N2O3	580.281	640.12	569.674	387.68	427.658	380.593	1295.9	1272.21	1429.53	1284.48	1143.12	1164.41
Nα-Acetyl-L-Arginine	7	217.1	158	216.12	Positive	[M+H]+	C8H16N4O3	711.602	691.321	804.964	4413.54	4287.75	4992.59	857.447	969.944	833.01	1120.7	1304.93	1153.58
L-Homocitrulline	9	190.1	127	189.11	Positive	[M+H]+	C7H15N3O3	759.117	737.482	858.713	1283.08	1246.52	1451.43	1055.84	1194.37	1025.75	785.578	914.715	808.623
2-Aminoethanesulfonic Acid	3	124	80	125.15	Negative	[M-H]-	C2H7NO3S	1308.73	1443.69	1284.81	705.534	778.288	692.636	1819.1	1785.84	2006.68	875.016	778.719	793.219
5-Hydroxylysine	10	163.1	128.07	162.18	Positive	[M+H]+	C6H14N2O3	583.696	567.061	660.277	621.7	603.981	703.267	636.104	719.561	617.975	645.953	752.138	664.903
5-Aminovaleric Acid	1	118.2	55	117.08	Positive	[M+H]+	C5H11NO2	5041	5560.83	4948.85	4584.56	5057.32	4500.75	160.932	157.99	177.527	336.542	299.505	305.082
L-tyrosine methyl ester	5	196.2	136.3	195.09	Positive	[M+H]+	C10H13NO3	327.899	361.712	321.905	375.999	414.772	369.125	159.902	156.979	176.391	284.125	252.857	257.565
3,7-Dimethyluric Acid	1	195	180	196.06	Negative	[M-H]-	C7H8N4O3	316.59	349.237	310.803	215.092	237.272	211.16	138.858	136.319	153.177	190.764	169.77	172.931
Kynurenic Acid	1	190.043	144	189.04	Positive	[M+H]+	C10H7NO3	208.335	229.819	204.527	183.404	202.317	180.052	120.496	118.294	132.922	118.732	105.666	107.633
Creatine	9	132.1	90	131.07	Positive	[M+H]+	C4H9N3O2	247.903	273.467	243.371	518.713	572.203	509.231	467.645	459.096	515.868	117.55	104.614	106.562
3-Iodo-L-Tyrosine	1	308.2	261.97	306.97	Positive	[M+H]+	C9H10INO3	144.664	159.582	142.02	124.47	137.306	122.195	90.3419	88.6905	99.658	98.5721	87.7241	89.3575
Kinurenine	9	209.1	146	208.09	Positive	[M+H]+	C10H12N2O3	81.1598	89.529	79.6762	92.7072	102.267	91.0125	94.6498	92.9196	104.41	95.1005	84.6346	86.2105
L-Cystathionine	10	223.07	134	222.07	Positive	[M+H]+	C7H14N2O4S	0	0	0	16.1572	15.6967	18.277	123.477	139.677	119.958	72.3191	84.2073	74.4407
N-Propionylglycine	2	130.1	74	131.06	Negative	[M-H]-	C5H9NO3	50.2167	48.7855	56.8051	0	0	0	0	0	0	52.1488	60.7213	53.6787
L-Cystine	5	239	120	240.02	Negative	[M-H]-	C6H12N2O4S2	318.781	309.696	360.605	134.897	131.053	152.596	12.1158	13.7054	11.7705	41.2957	48.0841	42.5072
Trimethylamine N-Oxide	2	76	58.1	75.07	Positive	[M+H]+	C3H9NO	7.69754	8.49131	7.55683	4.87947	5.38264	4.79028	5.07951	4.98666	5.60331	13.4618	11.9803	12.2034
Anserine	3	241	170	240.26	Positive	[M+H]+	C10H16N4O3	752.296	730.856	850.998	0	0	0	745.565	843.383	724.316	0	0	0
N-Acetylaspartate	1	176	134	175.05	Positive	[M+H]+	C6H9NO5	5017.18	4874.19	5675.43	0	0	0	0	0	0	0	0	0
N-Acetyl-L-Tyrosine	1	224	136	223.09	Positive	[M+H]+	C11H13NO4	555.949	540.104	628.889	1160.38	1127.31	1312.62	0	0	0	0	0	0
N-Isovaleroylglycine	7	158.1	74	159.09	Negative	[M-H]-	C7H13NO3	0	0	0	5.03112	4.88773	5.6912	0	0	0	0	0	0
3-Hydroxyhippuric Acid	7	196.05	121	195.05	Positive	[M+H]+	C9H9NO4	0	0	0	13.2068	14.5687	12.9654	0	0	0	0	0	0
6-Aminocaproic Acid	1	132.095	69	131.10	Positive	[M+H]+	C6H13NO2	5485.38	6051.04	5385.11	4377.73	4829.16	4297.7	354.063	347.591	390.574	0	0	0

## Sheet: 2b
Supplementary Data 2b. Organic acids of four rose samples were detected using LC-MS/MS.
Compounds	Class	Q1 (Da)	Q3 (Da)	Molecular Weight	Ion mode	Ionization model	Formula	LTD-RP-1 ng/g	LTD-RP-2 ng/g	LTD-RP-3 ng/g	LTD-RC-1 ng/g	LTD-RC-2 ng/g	LTD-RC-3 ng/g	VFD-RC-1 ng/g	VFD-RC-2 ng/g	VFD-RC-3 ng/g	VFD-RB-1 ng/g	VFD-RB-2 ng/g	VFD-RB-3 ng/g
L-malic acid	5	133	115.1	134.087	Negative	[M-H]-	C4H6O5	1.1419e+06	1.02339e+06	1.03508e+06	850719	938513	841114	1.62885e+06	1.61046e+06	1.79695e+06	1.45378e+06	1.31778e+06	1.3029e+06
maslinic acid	8	473.3	409.4	472.35526	Positive	[M+H]+	C30H48O4	23209.2	20800.5	21038.1	63155.4	69673	62442.3	144610	142977	159534	33894	30723.4	30376.5
tartaric acid	1	149	73	150.087	Negative	[M-H]-	C4H6O6	81621.4	73150.8	73986.1	62661.9	69128.6	61954.5	65853.6	65110.1	72649.7	83811.2	75971	75113.3
cis-aconitic acid	7	173.1	85	174.108	Negative	[M-H]-	C6H6O6	58962.8	52843.7	53447.1	87535.9	96569.6	86547.6	41433.9	40966.1	45709.8	73085.3	66248.5	65500.5
succinic acid	9	117	73	118.088	Negative	[M-H]-	C4H6O4	20307.1	18199.6	18407.4	19299.4	21291.1	19081.5	26501.1	26201.9	29236	49002.3	44418.3	43916.9
shikimic acid	9	172.8	93	174.151	Negative	[M-H]-	C7H10O5	16116.7	14444.1	14609	15431.1	17023.6	15256.9	25993.4	25700	28675.9	38765.7	35139.3	34742.6
4-aminobutyric acid	9	104.1	87	103.12	Positive	[M+H]+	C4H9NO2	8478.01	7598.16	7684.93	16501.8	18204.8	16315.5	16663.2	16475.1	18382.9	31247.1	28324.1	28004.3
fumaric acid	0	114.9	70.9	116.072	Negative	[M-H]-	C4H4O4	17012.3	15246.7	15420.8	18329.8	20221.5	18122.9	16581.1	16393.9	18292.2	8287.63	7512.36	7427.54
oxoglutaric acid	5	145	101	146.098	Negative	[M-H]-	C5H6O5	9475.49	8492.12	8589.1	8724.15	9624.49	8625.66	13784.1	13628.5	15206.6	10904.4	9884.38	9772.78
gallic acid	3	169	125	170.12	Negative	[M-H]-	C7H6O5	10218.3	9157.82	9262.39	5272.78	5816.93	5213.25	10995.4	10871.2	12130.1	26962.3	24440.1	24164.2
neochlorogenic acid	9	353.1	191.1	354.309	Negative	[M-H]-	C16H18O9	420.62	376.968	381.272	1578.64	1741.56	1560.82	10447.6	10329.7	11525.8	5921.76	5367.8	5307.2
oleanic acid	8	455.4	407.4	456.3603454	Negative	[M-H]-	C30H48O3	1421.41	1273.89	1288.44	6973.81	7693.5	6895.07	10150.4	10035.8	11197.9	2241.4	2031.72	2008.79
levulinic acid	9	115	115	116.115	Negative	[M-H]-	C5H8O3	2481.44	2223.92	2249.31	2466.38	2720.91	2438.54	4197.2	4149.81	4630.35	3917.31	3550.86	3510.77
pantothenic acid	9	218.1	88	219.235	Negative	[M-H]-	C9H17NO5	2393.97	2145.52	2170.02	2765.55	3050.95	2734.32	4000.31	3955.15	4413.15	3764.48	3412.33	3373.8
glutaric acid	6	131	87	132.115	Negative	[M-H]-	C5H8O4	7009.8	6282.32	6354.06	13521.7	14917.1	13369	3160.68	3125	3486.86	3051.08	2765.67	2734.44
pyruvic acid	5	86.8	43	88.0621	Negative	[M-H]-	C3H4O3	2584.18	2315.99	2342.44	2047.51	2258.82	2024.4	3079.93	3045.16	3397.78	2958.29	2681.55	2651.28
3-hydroxymethylglutaric acid	0	161.1	57	162.141	Negative	[M-H]-	C6H10O5	35134.6	31488.4	31847.9	34742.5	38328	34350.3	2966.99	2933.49	3273.18	2887.09	2617.02	2587.47
cryptochlorogenic acid	5	353.1	173.1	354.309	Negative	[M-H]-	C16H18O9	136.844	122.642	124.043	590.219	651.13	583.555	1981.74	1959.37	2186.26	486.821	441.281	436.299
pyroglutamic acid	6	130.1	84	129.114	Positive	[M+H]+	C5H7NO3	869.422	779.193	788.091	2408.86	2657.45	2381.66	1117.48	1104.87	1232.81	1063.22	963.759	952.878
4-coumaric acid	7	163	119.1	164.158	Negative	[M-H]-	C9H8O3	961.934	862.104	871.949	1307.56	1442.5	1292.8	993.888	982.667	1096.46	1246.68	1130.06	1117.3
azelaic acid	1	187	125	188.221	Negative	[M-H]-	C9H16O4	2863.31	2566.15	2595.46	1244.79	1373.25	1230.73	766.139	757.489	845.204	11900.8	10787.5	10665.7
ferulic acid	9	193	134	194.184	Negative	[M-H]-	C10H10O4	0	0	0	580.83	640.772	574.272	564.553	558.179	622.815	343.444	311.317	307.802
caffeic acid	2	179	135.1	180.157	Negative	[M-H]-	C9H8O4	421.79	378.017	382.333	234.041	258.194	231.398	529.75	523.77	584.421	286.485	259.685	256.754
2-methylsuccinic acid	5	131	87	132.115	Negative	[M-H]-	C5H8O4	332.429	297.93	301.332	284.243	313.576	281.034	436.865	431.933	481.95	375.643	340.503	336.659
carnosic acid	2	331.2	287.2	332.434	Negative	[M-H]-	C20H28O4	89.7931	80.4743	81.3933	0	0	0	316.304	312.733	348.947	0	0	0
3-hydroxyisovaleric acid	6	117.1	59	118.131	Negative	[M-H]-	C5H10O3	237.71	213.041	215.474	409.362	451.608	404.74	155.249	153.496	171.27	150.357	136.291	134.753
kynurenic acid	0	190	144	189.167	Positive	[M+H]+	C10H7NO3	155.127	139.028	140.616	136.791	150.908	135.247	109.53	108.294	120.834	102.086	92.536	91.4913
3-phenyllactic acid	9	165.1	119	166.174	Negative	[M-H]-	C9H10O3	31.2843	28.0376	28.3577	101.681	112.174	100.533	87.3797	86.3932	96.3973	190.874	173.018	171.065
phenaceturic acid	0	194.1	91.1	193.199	Positive	[M+H]+	C10H11NO3	232.291	208.184	210.561	289.416	319.284	286.148	73.833	72.9995	81.4526	38.6431	35.0282	34.6328
3-D-hydroxybutyric acid	8	102.9	58.9	104.105	Negative	[M-H]-	C4H8O3	0	0	0	128.336	141.58	126.887	71.3454	70.5399	78.7083	0	0	0
cinnamic acid	6	149.1	131.1	148.159	Positive	[M+H]+	C9H8O2	103.263	92.546	93.6028	829.356	914.946	819.993	47.8176	47.2777	52.7524	84.5646	76.6539	75.7885
4-hydroxybenzoic acid	7	137	93	138.121	Negative	[M-H]-	C7H6O3	37.9832	34.0413	34.43	189.797	209.384	187.654	46.1645	45.6433	50.9287	106.845	96.85	95.7566
salicylic acid	4	137	93	138.121	Negative	[M-H]-	C7H6O3	115.21	103.254	104.433	233.356	257.438	230.721	40.7566	40.2964	44.9627	244.202	221.358	218.859
3-methyladipic acid	6	159.1	159.1	160.168	Negative	[M-H]-	C7H12O4	22.9791	20.5943	20.8295	95.6361	105.506	94.5564	34.7679	34.3754	38.3559	28.4306	25.7711	25.4801
4-hydroxyphenylacetic acid	9	151	107.1	152.147	Negative	[M-H]-	C8H8O3	15.8086	14.168	14.3298	19.2669	21.2553	19.0494	29.5885	29.2545	32.6421	72.0323	65.294	64.5568
hippuric acid	0	178.1	134.1	179.173	Negative	[M-H]-	C9H9NO3	20.21	18.1126	18.3195	11.158	12.3096	11.0321	17.743	17.5427	19.5741	2.36432	2.14315	2.11895
kynurenine	5	207.1	189.9	208.214	Negative	[M-H]-	C10H12N2O3	5.40558	4.84459	4.89991	6.22786	6.87057	6.15754	12.7484	12.6045	14.0641	9.15277	8.29656	8.20289
2-hydroxyisovaleric acid	6	117.1	71.1	118.131	Negative	[M-H]-	C5H10O3	15.9496	14.2944	14.4576	19.7613	21.8007	19.5382	9.48742	9.38031	10.4665	11.4675	10.3948	10.2774
adipic acid	0	145.1	83.1	146.141	Negative	[M-H]-	C6H10O4	605.965	543.078	549.279	993.156	1095.65	981.943	4.5973	4.54539	5.07174	0	0	0
aminobenzoic acid	9	138	120.1	137.136	Positive	[M+H]+	C7H7NO2	1.37516	1.23244	1.24652	1.18154	1.30347	1.1682	1.74298	1.72331	1.92286	3.76208	3.41015	3.37165
indole-3-acetic acid	6	176.1	130.1	175.184	Positive	[M+H]+	C10H9NO2	1.12699	1.01003	1.02157	2.098	2.31451	2.07431	0.613143	0.60622	0.676419	0.854488	0.774554	0.76581
indolelactic acid	7	206.1	118.1	205.21	Positive	[M+H]+	C11H11NO3	0	0	0	34.5766	38.1449	34.1863	0	0	0	29.8974	27.1006	26.7946
suberic acid	4	173.1	111.1	174.194	Negative	[M-H]-	C8H14O4	273.235	244.878	247.675	155.315	171.344	153.562	0	0	0	282.628	256.19	253.297
benzoic acid	0	121.03	77.04	122.121	Negative	[M-H]-	C7H6O2	1134.6	1016.85	1028.46	1279.84	1411.92	1265.39	0	0	0	0	0	0
hydroxyphenyllactic acid	6	181.1	163	182.173	Negative	[M-H]-	C9H10O4	0	0	0	53.5214	59.0448	52.9171	0	0	0	0	0	0
trans-aconitic acid	0	173	85.1	174.108	Negative	[M-H]-	C6H6O6	7467.53	6692.55	6768.97	0	0	0	0	0	0	0	0	0
sebacic acid	9	201.1	201.1	202.248	Negative	[M-H]-	C10H18O4	0	0	0	0	0	0	0	0	0	132.193	119.827	118.474
taurine	1	124	80	125.147	Negative	[M-H]-	C2H7NO3S	36.336	32.565	32.9369	0	0	0	0	0	0	35.8117	32.4617	32.0952
2-hydroxy-2-methylbutyric acid	9	117.1	71.1	118.131	Negative	[M-H]-	C5H10O3	0	0	0	0	0	0	0	0	0	17.8933	16.2195	16.0363
3,4-dihydroxyphenylacetic acid	6	167	123	168.147	Negative	[M-H]-	C8H8O4	0	0	0	733.831	809.562	725.546	0	0	0	0	0	0
5-hydroxyindoleacetic acid	6	192.2	146	191.183	Positive	[M+H]+	C10H9NO3	0	0	0	9.24286	10.1967	9.13851	0	0	0	0	0	0
2-hydroxyphenylacetic acid	4	151.1	107.1	152.147	Negative	[M-H]-	C8H8O3	2.35542	2.11097	2.13508	6.20285	6.84298	6.13282	0	0	0	1.30695	1.18469	1.17131

## Sheet: 2c
Supplementary Data 2c. Soluble sugars in four rose samples were detected using GC-MS.
Compounds	Class	PCA Class	Q1 (Da)	Molecular Weight	Ion mode	Formula	LTD-RP-1 mg/g	LTD-RP-2 mg/g	LTD-RP-3 mg/g	LTD-RC-1 mg/g	LTD-RC-2 mg/g	LTD-RC-3 mg/g	VFD-RC-1 mg/g	VFD-RC-2 mg/g	VFD-RC-3 mg/g	VFD-RB-1 mg/g	VFD-RB-2 mg/g	VFD-RB-3 mg/g
Glucose	monosaccharide	3	319	180.06339	Positive	C6H12O6	73.0051	72.0634	77.7578	60.3026	61.0907	65.0677	92.7674	100.098	93.9797	46.2327	45.6363	49.2425
D-Fructose	monosaccharide	3	307	180.06339	Positive	C6H12O6	75.3461	74.3741	80.2511	55.1445	55.8652	59.502	83.6782	90.2904	84.7718	38.7809	38.2806	41.3056
Sucrose	disaccharide	1	437	342.116215	Positive	C12H22O11	49.4163	48.7789	52.6333	44.6256	45.2088	48.1519	17.5854	18.975	17.8152	7.51764	7.42067	8.00704
Inositol	monosaccharide	4	265	180.06339	Positive	C6H12O6	5.46163	5.39118	5.81719	5.65197	5.72583	6.09858	4.34211	4.68523	4.39886	5.74146	5.6674	6.11523
D-Xylose	monosaccharide	1	307	150.052825	Positive	C5H10O5	3.47896	3.43408	3.70544	2.58996	2.62381	2.79462	2.57392	2.77731	2.60756	1.69056	1.66875	1.80062
D-Galacturonic acid	monosaccharide	5	333	194.042655	Positive	C6H10O7	0.0580756	0.0573264	0.0618563	0.0807694	0.0818249	0.0871517	0.361681	0.390261	0.366408	0.0823488	0.0812865	0.0877097
Raffinose	trisaccharide	1	361	504.16904	Positive	C18H32O16	0.765132	0.755262	0.814942	1.98038	2.00626	2.13687	0.257535	0.277885	0.2609	0.303015	0.299106	0.322741
D-Galactose	monosaccharide	4	319	180.06339	Positive	C6H12O6	0.214563	0.211795	0.228531	0.315723	0.319849	0.340671	0.253272	0.273285	0.256582	0.360824	0.356169	0.384313
Maltose	disaccharide	6	361	342.116215	Positive	C12H22O11	0.130018	0.128341	0.138482	0.112098	0.113563	0.120956	0.19606	0.211553	0.198622	0.641498	0.633222	0.683259
D-Mannose	monosaccharide	2	319	180.06339	Positive	C6H12O6	0.263933	0.260528	0.281115	0.129837	0.131534	0.140097	0.141049	0.152194	0.142892	0.221437	0.218581	0.235853
L-Fucose	monosaccharide	1	117	164.068475	Positive	C6H12O5	0.151512	0.149558	0.161376	0.122767	0.124371	0.132468	0.126372	0.136358	0.128023	0.081927	0.0808701	0.0872604
D-Mannose-6-phosphate	monosaccharide	6	471	273.024971	Positive	C6H12NaO9P	0.0823224	0.0812605	0.0876816	0.0824472	0.0835246	0.0889621	0.10761	0.116113	0.109016	0.10455	0.103202	0.111357
D-Glucuronic acid	monosaccharide	6	160	194.042655	Positive	C6H10O7	0.0213144	0.0210394	0.0227019	0.0287018	0.0290769	0.0309698	0.0896474	0.0967313	0.0908189	0.0772606	0.0762639	0.0822902
D-Arabinose	monosaccharide	1	307	150.052825	Positive	C5H10O5	0.25135	0.248108	0.267713	0.0916281	0.0928255	0.0988685	0.0536258	0.0578632	0.0543266	0.0716656	0.0707411	0.0763311
2-Acetamido-2-deoxy-D-glucopyranose	monosaccharide	4	319	221.089939	Positive	C8H15NO6	0.0294691	0.0290889	0.0313875	0.0874559	0.0885988	0.0943666	0.0533074	0.0575197	0.0540041	0.0578707	0.0571242	0.0616381
Deoxyglucose	monosaccharide	1	319	164.068475	Positive	C6H12O5	0.0987467	0.0974728	0.105175	0.0358427	0.0363111	0.0386749	0.0362461	0.0391103	0.0367198	0.0252426	0.024917	0.0268859
D-Ribose	monosaccharide	1	307	150.052825	Positive	C5H10O5	0.0425331	0.0419844	0.045302	0.0257725	0.0261093	0.027809	0.0257291	0.0277622	0.0260653	0.0272851	0.0269331	0.0290614
D-Xylulose	monosaccharide	1	263	150.052825	Positive	C5H10O5	0.0723758	0.0714421	0.0770875	0.0539168	0.0546214	0.0581772	0.0257186	0.0277508	0.0260547	0.0257299	0.025398	0.0274049
Trehalose	disaccharide	5	361	342.116215	Positive	C12H22O11	0.0216016	0.0213229	0.0230078	0.0224503	0.0227437	0.0242243	0.0251757	0.0271651	0.0255047	0.0231821	0.022883	0.0246912
Barium D-ribose-5-phosphate	monosaccharide	6	315	228.003507	Positive	C5H9BaO8P	0.0171989	0.0169771	0.0183186	0.0169365	0.0171578	0.0182748	0.0186538	0.0201278	0.0188976	0.0201706	0.0199104	0.0214837
Levoglucosan	monosaccharide	6	333	162.052825	Positive	C6H10O5	0.0134065	0.0132335	0.0142792	0.0128374	0.0130051	0.0138518	0.0163519	0.017644	0.0165656	0.018354	0.0181173	0.0195489
D-Sorbitol	monosaccharide	4	307	182.07904	Positive	C6H14O6	0.0217616	0.0214809	0.0231783	0.0237255	0.0240355	0.0256002	0.0151315	0.0163272	0.0153293	0.0227893	0.0224953	0.0242729
L-Rhamnose	monosaccharide	4	321	164.068475	Positive	C6H12O5	0.0108934	0.0107528	0.0116025	0.01233	0.0124911	0.0133043	0.0106934	0.0115384	0.0108331	0.0112954	0.0111497	0.0120307
D-Ribono-1,4-lactone	monosaccharide	4	117	148.037175	Positive	C5H8O5	0.0101008	0.00997049	0.0107583	0.0104745	0.0106113	0.0113021	0.00988973	0.0106712	0.010019	0.0101909	0.0100594	0.0108543
D-Arabinitol	monosaccharide	1	307	152.068475	Positive	C5H12O5	0.0273069	0.0269546	0.0290846	0.0235257	0.0238332	0.0253847	0.00911445	0.00983467	0.00923357	0.0104142	0.0102798	0.0110921
Phenylglucoside	disaccharide	6	361	256.09469	Positive	C12H16O6	0.00396669	0.00391552	0.00422492	0.00362829	0.0036757	0.00391499	0.00553537	0.00597277	0.00560771	0.00764874	0.00755008	0.00814668
Lactose	disaccharide	1	319	342.116215	Positive	C12H22O11	0.00785768	0.00775631	0.00836921	0.00540464	0.00547527	0.00583171	0.00271205	0.00292636	0.0027475	0.00203572	0.00200945	0.00216824
Xylitol	monosaccharide	1	307	152.068475	Positive	C5H12O5	0.0317087	0.0312996	0.0337729	0.0315337	0.0319458	0.0340255	0.00256219	0.00276465	0.00259567	0.00555367	0.00548203	0.00591521
2-Deoxy-D-ribose	monosaccharide	1	307	134.05791	Positive	C5H10O4	0.00306732	0.00302775	0.00326701	0.00352584	0.00357191	0.00380445	0.00217246	0.00234413	0.00220085	0.00233873	0.00230856	0.00249099

## Sheet: 2d
Supplementary Data 2d. Flavonoids in four rose samples were detected using LC-MS/MS.
Compounds	Class	Q1 (Da)	Q3 (Da)	Molecular Weight	Ion mode	Ionization model	Formula	LTD-RP-1 μg/g	LTD-RP-2 μg/g	LTD-RP-3 μg/g	LTD-RC-1 μg/g	LTD-RC-2 μg/g	LTD-RC-3 μg/g	VFD-RC-1 μg/g	VFD-RC-2 μg/g	VFD-RC-3 μg/g	VFD-RB-1 μg/g	VFD-RB-2 μg/g	VFD-RB-3 μg/g
Peonidin-3,5-O-diglucoside	Peonidin	625.2	301.1	625.17685996	Positive	[M]+	C28H33O16+	4824.02	5257.3	4963.94	3351.69	3719.76	3380.78	4463.22	4095.38	4214.16	4389.23	4144.3	4027.49
Cyanidin-3,5-O-diglucoside	Cyanidin	611.2	287.1	611.16120990	Positive	[M]+	C27H31O16+	2507.14	2732.33	2579.86	1583.73	1757.65	1597.48	2086.13	1914.2	1969.72	2936.83	2772.95	2694.79
Procyanidin B3	Procyanidins	579.1	427.1	578.14242626	Positive	[M+H]+	C30H26O12	47.7371	52.0247	49.1217	400.998	445.034	404.478	705.05	646.944	665.707	690.041	651.536	633.172
Quercetin-3-O-glucoside	flavones and flavonols	465.1	303.1	464.09547607	Positive	[M+H]+	C21H20O12	90.2112	98.3137	92.8277	297.431	330.094	300.013	372.313	341.629	351.538	297.679	281.068	273.146
(-)-Catechin	Flavanols	289.1	123	290.07904	Negative	[M-H]-	C15H14O6	6.09034	5.53466	5.4308	134.156	134.692	131.638	367.383	327.599	333.864	210.468	231.599	206.519
Procyanidin B1	Procyanidins	579.1	427.1	578.14242626	Positive	[M+H]+	C30H26O12	6.33857	6.90788	6.52241	123.209	136.739	124.278	270.434	248.147	255.344	179.221	169.22	164.451
Rutin	flavones and flavonols	611.2	303.1	610.15338487	Positive	[M+H]+	C27H30O16	3.77296	4.11184	3.88239	202.963	225.252	204.725	247.856	227.429	234.025	137.174	129.519	125.868
Hyperoside	flavones and flavonols	465.1	314.9	464.09548	Positive	[M+H]+	C21H20O12	93.4029	84.8809	83.2881	205.389	206.21	201.535	211.757	188.826	192.437	171.42	188.631	168.204
Baimaside	flavones and flavonols	625.1	300	626.148305	Negative	[M-H]-	C27H30O17	162.761	147.911	145.136	83.7444	84.0794	82.173	128.224	114.339	116.525	106.812	117.536	104.807
Tiliroside	flavones and flavonols	593.1	285	594.137345	Negative	[M-H]-	C30H26O13	3.57863	3.25211	3.19109	70.3609	70.6423	69.0405	107.33	95.7071	97.5374	101.964	112.202	100.051
Pelargonidin-3,5-O-diglucoside	Pelargonidin	595.1	271.1	595.16629528	Positive	[M]+	C27H31O15+	114.69	124.991	118.016	87.3425	96.9342	88.1005	101.978	93.5734	96.2874	136.355	128.746	125.117
Cyanidin-3-O-glucoside	Cyanidin	449.1	287.1	449.10838648	Positive	[M]+	C21H21O11+	56.9794	62.0971	58.632	30.0422	33.3414	30.303	54.293	49.8184	51.2634	73.4505	69.3518	67.3971
Kaempferol-3-O-rutinoside	flavones and flavonols	595.2	287.1	594.15847025	Positive	[M+H]+	C27H30O15	1.9327	2.10629	1.98875	32.307	35.8548	32.5873	50.3586	46.2083	47.5485	43.2883	40.8727	39.7207
Peonidin-3-O-glucoside	Peonidin	463.3	301.1	463.12403655	Positive	[M]+	C22H23O11+	59.1335	64.4447	60.8486	30.6247	33.9878	30.8905	35.2695	32.3627	33.3014	43.3652	40.9454	39.7913
Quercitrin	flavones and flavonols	447.1	300	448.100565	Negative	[M-H]-	C21H20O11	30.2386	27.4796	26.964	31.0829	31.2072	30.4996	34.0616	30.373	30.9539	16.3575	17.9998	16.0505
2''-O-Galloylhyperin	flavones and flavonols	615.1	301	616.10644	Negative	[M-H]-	C28H24O16	67.1486	61.022	59.8769	26.8689	26.9764	26.3647	31.6438	28.217	28.7566	23.8657	26.2618	23.4178
Astragalin	flavones and flavonols	447.1	284	448.100565	Negative	[M-H]-	C21H20O11	18.5983	16.9014	16.5843	18.4907	18.5646	18.1437	29.9385	26.6964	27.207	15.2927	16.828	15.0057
Naringenin-7-O-glucoside	flavones and flavonols	435.1	273.1	434.12129689	Positive	[M+H]+	C21H22O10	45.7627	49.8729	47.0899	29.5306	32.7736	29.7869	29.2486	26.8381	27.6165	47.7964	45.1293	43.8573
Apigenin	flavones and flavonols	269.1	117	270.052825	Negative	[M-H]-	C15H10O5	6.18011	5.61624	5.51085	11.5638	11.61	11.3468	20.1425	17.9612	18.3047	10.2348	11.2624	10.0427
7,4'-Di-O-methylapigenin	flavones and flavonols	299.1	256.1	298.084125	Positive	[M+H]+	C17H14O5	7.4983	6.81416	6.68629	11.1969	11.2417	10.9868	15.4607	13.7864	14.05	7.37521	8.11568	7.23682
Phlorizin	flavones and flavonols	435.1	273.1	436.13695	Negative	[M-H]-	C21H24O10	11.102	10.089	9.89972	12.7824	12.8336	12.5426	13.8904	12.3862	12.6231	12.8768	14.1697	12.6352
Hispidulin	flavones and flavonols	299.1	136.9	300.06339	Negative	[M-H]-	C16H12O6	4.03163	3.66379	3.59503	7.49152	7.52148	7.35094	12.7688	11.386	11.6037	6.92567	7.62101	6.79571
Delphinidin-3-O-(6-O-p-coumaroyl)-glucoside	Delphinidin	611.14	303.1	611.14008053	Positive	[M]+	C30H27O14+	0.318653	0.347274	0.327895	14.9779	16.6227	15.1079	12.5672	11.5315	11.8659	24.7177	23.3384	22.6806
Cyanidin-3-O-sophoroside	Cyanidin	611.2	287.15	611.16120990	Positive	[M]+	C27H31O16+	15.9066	17.3353	16.3679	9.01875	10.0092	9.09703	12.0974	11.1004	11.4223	16.9228	15.9785	15.5281
Avicularin	flavones and flavonols	433.1	300	434.084915	Negative	[M-H]-	C20H18O11	3.69926	3.36174	3.29866	7.82704	7.85835	7.68017	11.7393	10.468	10.6682	6.20959	6.83303	6.09307
Delphinidin-3,5-O-diglucoside	Delphinidin	627	303.1	627.15612452	Positive	[M]+	C27H31O17+	16.5814	18.0707	17.0623	7.49053	8.31312	7.55554	11.7284	10.7618	11.0739	16.3304	15.4192	14.9845
Isorhamnetin 3-O-glucoside	flavones and flavonols	477.1	314.05	478.11113	Negative	[M-H]-	C22H22O12	1.00723	0.915327	0.898151	8.21498	8.24784	8.06083	11.279	10.0576	10.2499	4.1128	4.52572	4.03562
Eriodictyol	flavones and flavonols	287.1	135	288.06339	Negative	[M-H]-	C15H12O6	1.03937	0.944542	0.926817	4.58384	4.60217	4.49782	10.7197	9.5588	9.7416	20.3307	22.3719	19.9492
Narcissin	flavones and flavonols	623.2	315.1	624.16904	Negative	[M-H]-	C28H32O16	0.0772774	0.0702266	0.0689088	5.22363	5.24453	5.12561	8.59948	7.66822	7.81486	4.01178	4.41456	3.9365
Taxifolin	flavones and flavonols	303.1	125	304.058305	Negative	[M-H]-	C15H12O7	0.506351	0.460151	0.451517	1.77964	1.78676	1.74624	7.68882	6.85618	6.98729	10.1007	11.1149	9.9112
Nicotiflorin	flavones and flavonols	593.2	285.1	594.158475	Negative	[M-H]-	C27H30O15	0.186899	0.169847	0.166659	3.61181	3.62626	3.54404	7.65171	6.82308	6.95357	2.88294	3.17239	2.82884
Peonidin-3-O-galactoside	Peonidin	463.3	301.1	463.12403655	Positive	[M]+	C22H23O11+	7.77298	8.47113	7.99843	4.00772	4.44783	4.0425	7.47528	6.85921	7.05815	3.94389	3.72382	3.61886
Genkwanin	flavones and flavonols	283.1	268	284.068475	Negative	[M-H]-	C16H12O5	3.19699	2.9053	2.85078	5.06632	5.08659	4.97125	7.15064	6.37628	6.49822	3.23472	3.55948	3.17402
Miquelianin	flavones and flavonols	477.1	301	478.074745	Negative	[M-H]-	C21H18O13	2.27211	2.06481	2.02606	4.65953	4.67817	4.57209	6.52203	5.81575	5.92696	15.521	17.0793	15.2298
Cyanidin-3-O-sambubioside	Cyanidin	581.1	287.1	581.15064521	Positive	[M]+	C26H29O15+	7.80961	8.51105	8.03612	3.35208	3.7202	3.38117	5.84857	5.36656	5.52221	8.5622	8.08442	7.85655
Poncirin	flavones and flavonols	593.2	285.1	594.19486	Negative	[M-H]-	C28H34O14	0.349963	0.318032	0.312065	2.94143	2.9532	2.88623	5.59907	4.99274	5.08822	3.06317	3.37071	3.00569
Isorhamnetin-3-O-neohespeidoside	flavones and flavonols	623.2	314	624.16904	Negative	[M-H]-	C28H32O16	0.415811	0.377873	0.370782	8.5834	8.61773	8.42233	4.87121	4.3437	4.42677	1.5194	1.67194	1.49088
Naringenin chalcone	flavones and flavonols	271.1	151	272.068475	Negative	[M-H]-	C15H12O5	1.06985	0.972235	0.953991	3.01298	3.02503	2.95644	4.18044	3.72773	3.79902	3.17531	3.49411	3.11572
(-)-Catechin gallate	Flavanols	441.1	169	442.09	Negative	[M-H]-	C22H18O10	1.00994	0.917791	0.900569	3.30168	3.31488	3.23972	3.90022	3.47786	3.54437	2.01918	2.2219	1.98129
Quercetin	flavones and flavonols	301.1	151	302.042655	Negative	[M-H]-	C15H10O7	2.02734	1.84237	1.8078	8.28055	8.31368	8.12517	3.81454	3.40146	3.4665	13.4525	14.8031	13.2001
Cyanidin-3-O-(6-O-p-coumaroyl)-glucoside	Cyanidin	595.15	287.1	595.14516591	Positive	[M]+	C30H27O13+	0.242522	0.264305	0.249557	1.80657	2.00496	1.82225	3.76554	3.4552	3.55542	1.43641	1.35626	1.31803
Dihydrokaempferol	flavones and flavonols	287.1	125	288.06339	Negative	[M-H]-	C15H12O6	0.350088	0.318146	0.312176	0.818743	0.822018	0.803379	3.20398	2.85702	2.91165	3.04174	3.34713	2.98466
Spinosin	flavones and flavonols	607.2	427.1	608.174125	Negative	[M-H]-	C28H32O15	1.29143	1.1736	1.15158	1.93648	1.94423	1.90015	2.94366	2.62488	2.67508	1.76251	1.93946	1.72943
Trilobatin	flavones and flavonols	435.13	273.08	436.13695	Negative	[M-H]-	C21H24O10	2.24755	2.04248	2.00415	1.9707	1.97859	1.93372	2.76781	2.46808	2.51528	2.39846	2.63927	2.35345
Petunidin-3-O-(6-O-malonyl-beta-D-glucoside)	Petunidin	565.06	317.1	565.11934509	Positive	[M]+	C25H25O15+	0.128362	0.139891	0.132085	1.5586	1.72976	1.57213	2.7016	2.47895	2.55085	1.67498	1.58152	1.53694
(-)-Epicatechin	Flavanols	289.1	109	290.07904	Negative	[M-H]-	C15H14O6	0	0	0	4.1494	4.166	4.07154	2.69889	2.40662	2.45264	0	0	0
Quercimeritrin	flavones and flavonols	463.09	175.1	464.09548	Negative	[M-H]-	C21H20O12	0.929493	0.844686	0.828836	1.57155	1.57784	1.54206	2.39905	2.13925	2.18016	0.897928	0.98808	0.881078
Kaempferol	flavones and flavonols	285	117	286.04774	Negative	[M-H]-	C15H10O6	0.759952	0.690614	0.677655	2.40424	2.41386	2.35913	2.05108	1.82896	1.86394	2.15267	2.3688	2.11228
Acacetin	flavones and flavonols	283.1	268	284.068475	Negative	[M-H]-	C16H12O5	0.644238	0.585458	0.574472	1.16907	1.17374	1.14713	2.0501	1.82809	1.86305	0.786695	0.865679	0.771933
Afzelin	flavones and flavonols	433.1	287.1	432.10564683	Positive	[M+H]+	C21H20O10	4.83273	5.2668	4.9729	1.46416	1.62495	1.47687	1.97236	1.80981	1.8623	0.864719	0.816467	0.793453
Pelargonidin-3-O-glucoside	Pelargonidin	433.2	271.1	433.11347186	Positive	[M]+	C21H21O10+	2.38578	2.60006	2.45497	1.31677	1.46137	1.3282	1.59385	1.4625	1.50492	2.1366	2.01738	1.96051
Peonidin-3-O-sambubioside-5-O-glucoside	Peonidin	757.23	301.1	757.21911869	Positive	[M]+	C33H41O20+	0.679776	0.740831	0.699492	0.338089	0.375217	0.341023	1.49318	1.37012	1.40986	0.218423	0.206235	0.200422
Cyanidin-3-O-rutinoside	Cyanidin	595.17	287.1	595.16629528	Positive	[M]+	C27H31O15+	0.361324	0.393778	0.371804	0.47479	0.52693	0.478911	1.38575	1.27154	1.30842	1.4679	1.38599	1.34693
Naringenin	flavones and flavonols	273	153.1	272.06847348	Positive	[M+H]+	C15H12O5	0.531614	0.579362	0.547033	0.708335	0.786122	0.714482	1.23199	1.13046	1.16325	0.900844	0.850576	0.826601
3,7,4'-Trihydroxyflavone	flavones and flavonols	271.1	137	270.052825	Positive	[M+H]+	C15H10O5	0.668137	0.607176	0.595783	0.571438	0.573724	0.560715	1.03031	0.918739	0.936309	0.586645	0.645544	0.575636
Diosmin	flavones and flavonols	607.2	299.1	608.174125	Negative	[M-H]-	C28H32O15	0.90404	0.821556	0.806139	0.175347	0.176048	0.172056	0.980941	0.874713	0.891441	0.363793	0.400318	0.356967
Calycosin-7-O-β-D-glucoside	flavones and flavonols	491.1	283.1	446.1213	Negative	[M-H]-	C22H22O10	0.559206	0.508184	0.498648	0.343516	0.34489	0.33707	0.92709	0.826693	0.842503	2.70869	2.98064	2.65786
Peonidin-3-O-(6-O-p-coumaroyl)-glucoside	Peonidin	609.16	301.1	609.16081598	Positive	[M]+	C31H29O13+	1.83838	2.0035	1.8917	0	0	0	0.872584	0.80067	0.823892	0	0	0
Peonidin-3-O-sambubioside	Peonidin	595.19	301.1	595.16629528	Positive	[M]+	C27H31O15+	1.42692	1.55508	1.46831	0.3975	0.441152	0.40095	0.612836	0.562329	0.578639	0.435453	0.411154	0.399565
Pinocembrin	flavones and flavonols	255.1	213.1	256.07356	Negative	[M-H]-	C15H12O4	0.80453	0.731125	0.717405	1.45258	1.45839	1.42532	0.559963	0.499323	0.508872	0.425326	0.468028	0.417344
Delphinidin-3-O-(6-O-acetyl)-glucoside	Delphinidin	507.11	303.1	507.11386578	Positive	[M]+	C23H23O13+	1.23921	1.35052	1.27516	0.860232	0.9547	0.867698	0.5586	0.512563	0.527429	0.374823	0.353908	0.343932
Chrysin	flavones and flavonols	253.1	143.1	254.05791	Negative	[M-H]-	C15H10O4	0.156395	0.142126	0.139459	0.130482	0.131004	0.128033	0.557081	0.496753	0.506253	0.136994	0.150748	0.134423
Isosakuranin	flavones and flavonols	447.1	285.1	448.13695	Negative	[M-H]-	C22H24O10	0.0631155	0.0573569	0.0562806	0.191202	0.191966	0.187614	0.508318	0.453271	0.461939	0.310631	0.341819	0.304802
Kaempferide	flavones and flavonols	299.1	284	300.06339	Negative	[M-H]-	C16H12O6	0.0629499	0.0572064	0.0561329	0.0882322	0.0885851	0.0865765	0.360739	0.321673	0.327825	0.107556	0.118355	0.105538
Tectorigenin	flavones and flavonols	299.1	240	300.06339	Negative	[M-H]-	C16H12O6	0.109884	0.0998585	0.0979846	0.201306	0.202111	0.197528	0.344476	0.307172	0.313046	0.186437	0.205156	0.182939
Phloretin	flavones and flavonols	273.1	167	274.084125	Negative	[M-H]-	C15H14O5	0.0563104	0.0511727	0.0502124	0.365982	0.367446	0.359115	0.319334	0.284752	0.290198	0.290342	0.319492	0.284894
Luteolin	flavones and flavonols	285	133	286.04774	Negative	[M-H]-	C15H10O6	0.167367	0.152096	0.149242	0.33469	0.336028	0.328409	0.288229	0.257016	0.261931	0.357412	0.393296	0.350705
Quercetin 3-O-(6''-galloyl)-β-D-galactopyranoside	flavones and flavonols	615.1	463.1	616.10644	Negative	[M-H]-	C28H24O16	0.491774	0.446905	0.438518	0.365245	0.366706	0.358391	0.265107	0.236398	0.240919	16.4191	18.0676	16.111
Isorhamnetin	flavones and flavonols	315.1	300	316.058305	Negative	[M-H]-	C16H12O7	0.160141	0.14553	0.142799	1.00407	1.00808	0.985224	0.0645201	0.0575331	0.0586333	0.133149	0.146517	0.130651

## Sheet: 3a
Supplementary Data 3a. The concentrations and odor activity values of VOCs based on GC-MS and rOAVs (rOAV ≥ 1) in four rose herbal teas.
Group	Compounds	Index	Formula	CAS	Odor	LTD-RP	LTD-RC	VFD-RC	VFD-RB	Threshold	LTD-RP-1	LTD-RP-2	LTD-RP-3	LTD-RC-1	LTD-RC-2	LTD-RC-3	VFD-RC-1	VFD-RC-2	VFD-RC-3	VFD-RB-1	VFD-RB-2	VFD-RB-3
Alcohol (11)	2-Hexanol	WMW0187	C6H14O	626-93-7	chemical, winey, fruity, fatty, terpenic, cauliflower	0.00929619	0.0210988	0.010302	1.17484	1.5082	0.0147229	0.0136948	0.0136438	0.0334155	0.0310821	0.0309662	0.0163159	0.0151766	0.01512	1.86067	1.73073	1.72428
	1-Undecanol	KMW0523	C11H24O	112-42-5	fresh, waxy, rose, soapy, clean, cloth, floral, citrus	1.13043	11.7351	24.965	22.3434	0.05	0.0593533	0.0552086	0.0550028	0.616149	0.573123	0.570987	1.31079	1.21925	1.21471	1.17314	1.09122	1.08715
	2-Nonanol	KMW0376	C9H20O	628-99-9	rose	0.62086	0.647944	1.3079	1.29041	0.058	0.037814	0.0351734	0.0350423	0.0394635	0.0367077	0.0365709	0.079659	0.0740963	0.0738201	0.0785934	0.0731051	0.0728326
	Hotrienol	KMW0290	C10H16O	20053-88-7	sweet, tropical, ocimene, fennel, ginger, myrcene	2.27787	1.16756	4.36723	4.63944	0.11	0.263119	0.244745	0.243833	0.134866	0.125448	0.124981	0.504463	0.469236	0.467487	0.535907	0.498484	0.496626
	Benzyl Alcohol	KMW0323	C7H8O	100-51-6	floral, rose, phenol, balsamic	1.32462	0.506227	5.8463	7.83047	0.1	0.139099	0.129385	0.128903	0.0531588	0.0494467	0.0492624	0.61392	0.571049	0.56892	0.822278	0.764858	0.762006
	trans,cis-2,6-Nonadien-1-ol	KMW0355	C9H16O	28069-72-9	green, cucumber, oily, violet, leafy	11.6327	10.7941	68.4404	106.379	0.001	0.0122155	0.0113625	0.0113201	0.0113349	0.0105434	0.0105041	0.0718693	0.0668506	0.0666014	0.111708	0.103908	0.10352
	3-Mercaptohexanol	KMW0608	C6H14OS	51755-83-0	sulfury, fruity, tropical	9960.26	3485.19	2981.41	780.051	6e-05	0.627556	0.583733	0.581557	0.219588	0.204254	0.203492	0.187846	0.174729	0.174078	0.0491479	0.0457158	0.0455454
	3,6-Nonadien-1-ol, (E,Z)-	KMW0531	C9H16O	56805-23-3	fatty, green, cucumber, green pepper, fruity, watermelon	60.0215	14.7571	24.7043	6.83457	0.003	0.189086	0.175882	0.175226	0.0464894	0.043243	0.0430818	0.077826	0.0723914	0.0721215	0.021531	0.0200274	0.0199528
	1-Decanol	KMW0456	C10H22O	112-30-1	fatty, waxy, floral, orange, sweet, watery	0.754898	0.535575	4.04659	0.218025	0.023	0.0182325	0.0169593	0.0168961	0.0129354	0.0120321	0.0119872	0.0977345	0.0909096	0.0905707	0.00526581	0.00489809	0.00487983
	6-Undecanol	XMW0364	C11H24O	23708-56-7	-	4.7364	3.81451	25.141	0	0.0086	0.0427737	0.0397868	0.0396385	0.0344483	0.0320428	0.0319233	0.227045	0.21119	0.210403	0	0	0
	4-Phenyl-2-butanol	D245	C10H14O	2344-70-9	floral, peony, foliage, sweet, mimosa, heliotrope	4.36093	3.98596	10.9626	1.86627	0.0043	0.0196915	0.0183164	0.0182481	0.0179983	0.0167415	0.0166791	0.0495008	0.0460441	0.0458724	0.00842701	0.00783854	0.00780932
Ketone (6)	3,5-Octadien-2-one, (E,E)-	XMW0186	C8H12O	30086-02-3	fruity, green, grassy	8.46634	6.76592	8.95233	2274.67	0.0005	0.00444525	0.00413484	0.00411942	0.00355245	0.00330438	0.00329206	0.00470042	0.00437218	0.00435589	1.19431	1.11091	1.10677
	2-Hexanone	KMW0046	C6H12O	591-78-6	fruity, fungal, meaty, buttery	0.11321	0.210825	0.103237	10.3046	0.098	0.0116505	0.0108369	0.0107965	0.0216959	0.0201809	0.0201057	0.0106241	0.00988221	0.00984538	1.06044	0.986392	0.982715
	5-Hepten-2-one, 6-methyl-	KMW0176	C8H14O	110-93-0	herbal, green, citrus, musty, lemon grass	1.17736	1.45944	2.33562	2.5695	0.05	0.0618171	0.0575003	0.057286	0.0766281	0.071277	0.0710114	0.122632	0.114068	0.113643	0.134911	0.12549	0.125023
	5,9-Undecadien-2-one, 6,10-dimethyl-, (E)-	KMW0563	C13H22O	3796-70-1	fresh, green, fruity, waxy, rose, woody, magnolia, tropical	0.851154	0.764143	2.56652	3.13642	0.01	0.00893797	0.00831382	0.00828283	0.00802426	0.00746392	0.0074361	0.026951	0.025069	0.0249755	0.0329355	0.0306356	0.0305214
	2-Nonen-4-one	XMW0175	C9H16O	32064-72-5	-	111.377	38.2771	29.3763	7.37114	0.02	2.33913	2.17579	2.16768	0.803896	0.747759	0.744972	0.61696	0.573877	0.571738	0.154809	0.143998	0.143461
	2-Undecanone	KMW0474	C11H22O	112-12-9	waxy, fruity, creamy, fatty, orris, floral	8.01367	12.6072	243.282	28.5555	0.0062	0.052174	0.0485306	0.0483497	0.0820805	0.0763487	0.0760641	1.58392	1.47331	1.46782	0.185914	0.172931	0.172287
Aldehyde (15)	BenzAldehyde	KMW0158	C7H6O	100-52-7	sweet, bitter, almond, cherry	0.194819	0.355012	0.118795	1.05819	0.35	0.0716027	0.0666026	0.0663543	0.130479	0.121368	0.120915	0.0436614	0.0406124	0.0404611	0.388922	0.361763	0.360415
	4-Decenal, (E)-	XMW0089	C10H18O	65405-70-1	fresh, aldehydic, citrus, orange, mandarin, tangerine, green, fatty	0.478949	0.242476	0.505146	1.38078	0.025	0.0125736	0.0116956	0.011652	0.00636561	0.00592109	0.00589902	0.0132614	0.0123353	0.0122893	0.036249	0.0337177	0.033592
	Hexanal	KMW0066	C6H12O	66-25-1	aldehyde, grassy, green, leafy, vinegar	19.363	36.9251	17.3724	1852.39	0.005	0.101665	0.0945659	0.0942134	0.193875	0.180337	0.179665	0.0912139	0.0848444	0.0845281	9.72599	9.04681	9.01309
	2-Undecenal, E-	KMW0517	C11H20O	53448-07-0	fresh, fruity, citrus, orange, peel	25.0149	141.972	313.621	233.203	0.00078	0.0204891	0.0190583	0.0189873	0.116286	0.108166	0.107763	0.25688	0.238942	0.238051	0.191012	0.177673	0.177011
	10-Undecenal	XMW0294	C11H20O	112-45-8	waxy, aldehydic, rose, mandarin, citrus, soapy, fatty	0	5.3115	27.7768	24.7387	0.0035	0	0	0	0.0195216	0.0181584	0.0180907	0.10209	0.0949606	0.0946067	0.0909234	0.0845741	0.0842589
	BenzAldehyde, 2-methyl-	NMW0023	C8H8O	529-20-4	mild floral, sweet	9.26427	5.43583	21.1919	18.4183	0.0096	0.0933927	0.086871	0.0865472	0.0547984	0.0509718	0.0507818	0.213635	0.198717	0.197976	0.185675	0.172709	0.172065
	4-Heptenal, (Z)-	KMW0123	C7H12O	6728-31-0	oily, fatty, green, dairy, milky, creamy	1067.03	639.339	4038.95	4525.18	2.5e-05	0.0280122	0.0260561	0.025959	0.0167843	0.0156122	0.015554	0.106033	0.0986283	0.0982606	0.118797	0.110502	0.11009
	2-Nonenal, (E)-	KMW0338	C9H16O	18829-56-6	fatty, green, cucumber, aldehydic, citrus	397.468	274.043	1344.37	2196.34	8e-05	0.0333905	0.0310588	0.030943	0.0230218	0.0214142	0.0213344	0.112937	0.105051	0.104659	0.18451	0.171626	0.170986
	Heptanal	KMW0122	C7H14O	111-71-7	fresh, aldehydic, fatty, green, herbal, wine, ozonous	14.7307	4.82926	48.4171	72.2997	0.0028	0.0433125	0.0402879	0.0401377	0.0141994	0.0132078	0.0131586	0.14236	0.132419	0.131925	0.212581	0.197737	0.197
	(E)-2-Octenal	KMW0243	C8H14O	2548-87-0	fresh, cucumber, fatty, green, herbal, banana, waxy, leafy	2.95191	0	10.7978	48.5061	0.003	0.0092994	0.00865001	0.00861777	0	0	0	0.0340163	0.0316409	0.031523	0.152809	0.142138	0.141608
	4-Heptenal	XMW0765	C7H12O	62238-34-0	-	2.35106	0.735686	6.30549	13.6306	0.0042	0.0103691	0.00964505	0.0096091	0.00324469	0.00301811	0.00300686	0.0278098	0.0258679	0.0257714	0.0601169	0.0559189	0.0557104
	6-Nonenal, (E)-	WMW0048	C9H16O	2277-20-5	-	18229.6	6588.36	6003.4	1391.02	2.2e-05	0.421143	0.391734	0.390274	0.152206	0.141577	0.141049	0.138692	0.129007	0.128526	0.0321355	0.0298915	0.0297801
	2-Decenal, (Z)-	KMW0435	C10H18O	2497-25-8	tallow	103.304	49.0934	275.911	10.0585	0.05	5.42396	5.0452	5.02639	2.57765	2.39765	2.38871	14.4867	13.4751	13.4248	0.528122	0.491243	0.489412
	(2E,4Z)-2,4-Decadienal	KMW0475	C10H16O	25152-83-4	fried, fatty, geranium, green, waxy	0	0	853.582	266.904	7e-05	0	0	0	0	0	0	0.0627443	0.0583628	0.0581452	0.0196193	0.0182493	0.0181813
	BenzAldehyde, 4-methoxy-	D219	C8H8O2	123-11-5	sweet, powdery, mimosa, floral, hawthorn, balsamic	151.038	78.1174	402.299	0	0.0002	0.0317209	0.0295058	0.0293958	0.0164062	0.0152606	0.0152037	0.0844908	0.0785908	0.0782978	0	0	0
Phenol (4)	Phenol	KMW0175	C6H6O	108-95-2	phenol, medicinal	0	0	0	3.13846	0.03	0	0	0	0	0	0	0	0	0	0.0988709	0.0919666	0.0916238
	Eugenol	KMW0540	C10H12O2	97-53-0	floral, clove	294.539	3074.22	6533.39	5382.14	0.0025	0.773238	0.719242	0.716561	8.07059	7.50701	7.47903	17.1518	15.9541	15.8946	14.1295	13.1428	13.0938
	2-methoxy-Phenol	KMW0258	C7H8O2	90-05-1	nutty	2.53712	2.90921	7.42435	13.7675	0.0016	0.00426276	0.00396509	0.00395031	0.00488795	0.00454662	0.00452967	0.0124741	0.011603	0.0115598	0.0231317	0.0215164	0.0214362
	Phenol, 4-(1,1-dimethylpropyl)-	NMW0175	C11H16O	80-46-6	-	1.34761	4.08673	4.98939	0.826117	0.8	1.1321	1.05304	1.04912	3.43318	3.19344	3.18153	4.19148	3.89879	3.88426	0.694005	0.645542	0.643135
Ester (13)	Formic acid, 2-phenylethyl ester	XMW0607	C9H10O2	104-62-1	rose, green, hyacinth, watercress, herbal	1.20224	0.94275	1.16625	2.35321	0.27	0.340866	0.317063	0.315881	0.267295	0.248629	0.247703	0.330664	0.307574	0.306427	0.667199	0.620608	0.618295
	Hexanoic acid, 3-hydroxy-, ethyl ester	KMW0496	C8H16O3	2305-25-1	fruity, grape, burnt, woody, hay, spicy, pineapple, cranberry, dusty, woody	0.280476	0.182315	0.44248	5.85818	0.045	0.0132538	0.0123282	0.0122823	0.00861522	0.00801361	0.00798374	0.0209091	0.019449	0.0193765	0.276825	0.257494	0.256534
	Butanoic acid, 2-methyl-, 2-methylbutyl ester	D273	C10H20O2	2445-78-5	sweet, fruity, estery, berry, green, waxy, apple	0.419719	0.191231	0.438525	2.08822	0.075	0.033056	0.0307477	0.0306331	0.0150609	0.0140092	0.013957	0.0345371	0.0321253	0.0320056	0.164463	0.152978	0.152408
	Propanoic acid, hexyl ester	D271	C9H18O2	2445-76-3	pear, green, fruity, musty, rotten	7.47121	3.39368	9.0099	42.292	0.008	0.0627642	0.0583813	0.0581637	0.0285096	0.0265188	0.0264199	0.0756904	0.0704049	0.0701424	0.355287	0.330477	0.329245
	3-Phenyl-1-propanol, acetate	NMW0161	C11H14O2	122-72-5	sweet, balsamic, storax, spicy, cinnamon	0.0487646	0.495972	1.089	1.04908	0.1	0.00512077	0.00476318	0.00474543	0.052082	0.0484451	0.0482645	0.114356	0.106371	0.105974	0.110164	0.102471	0.102089
	Butanoic Acid, 3-methylbutyl ester	WMW0087	C9H18O2	106-27-4	fruity, green, apricot, pear, banana	0.596891	0.365606	1.22948	1.93221	0.07	0.0438757	0.0408118	0.0406597	0.0268746	0.0249979	0.0249047	0.0903755	0.0840645	0.0837511	0.142031	0.132113	0.131621
	Geranyl isobutyrate	XMW1478	C14H24O2	2345-26-8	sweet, floral, fruity, green, peach, apricot, rose	4.01426	66.2038	12.7111	1.10544	0.013	0.0547998	0.0509731	0.0507831	0.903768	0.840657	0.837524	0.173523	0.161406	0.160804	0.0150906	0.0140368	0.0139845
	Acetic acid, 2-phenylethyl ester	KMW0437	C10H12O2	103-45-7	floral, rose, sweet, honey, fruity, tropical	19.1423	22.0332	14.2066	5.78373	0.24959	5.0171	4.66675	4.64936	5.77477	5.37151	5.35149	3.72348	3.46346	3.45055	1.51588	1.41003	1.40477
	n-Valeric acid cis-3-hexenyl ester	XMW1401	C11H20O2	35852-46-1	green, fruity, apple, pear, kiwi, unripe, banana, tropical	175.322	133.056	77.5925	0	0.06	11.0463	10.2749	10.2366	8.38332	7.7979	7.76883	4.88879	4.5474	4.53045	0	0	0
	Acetic acid, 2-ethylhexyl ester	D141	C10H20O2	103-09-3	earthy, herbal, humus, undergrowth	3.32952	1.10691	1.11876	0.839852	0.047	0.164328	0.152852	0.152283	0.054631	0.0508161	0.0506266	0.0552159	0.0513601	0.0511687	0.0414507	0.0385561	0.0384124
	Octanoic acid, methyl ester	KMW0232	C9H18O2	111-11-5	fruity, citrus	5.55497	5.21666	6.50196	4.07162	0.2	1.16665	1.08519	1.08114	1.0956	1.0191	1.0153	1.36554	1.27018	1.26545	0.855121	0.795407	0.792442
	Methyl anthranilate	KMW0503	C8H9NO2	134-20-3	fruity, grape, orange, flowery, neroli	4.95392	3.94405	6.55713	4.80555	0.003	0.0156063	0.0145165	0.0144624	0.012425	0.0115573	0.0115142	0.0206569	0.0192144	0.0191428	0.0151389	0.0140817	0.0140293
	Benzoic acid, methyl ester	KMW0267	C8H8O2	93-58-3	phenol, wintergreen, almond, floral, canga	74.2101	31.1689	178.946	37.9418	0.00052	0.0405226	0.0376928	0.0375523	0.0170198	0.0158313	0.0157723	0.0977139	0.0908905	0.0905517	0.0207182	0.0192714	0.0191996
Aromatics (7)	Naphthalene, 1-methyl-	w08	C11H10	90-12-0	naphthyl, chemical, medicinal, camphor	1.93189	0.855985	1.64848	7.33304	0.008	0.0162295	0.0150961	0.0150399	0.00719096	0.00668881	0.00666387	0.0138486	0.0128815	0.0128335	0.0616034	0.0573016	0.057088
	Biphenyl	NMW0166	C12H10	92-52-4	pungent, rose, green, geranium	5.79606	2.65245	8.46469	53.362	0.0033	0.0200853	0.0186827	0.018613	0.00919161	0.00854975	0.00851788	0.029333	0.0272846	0.0271829	0.184917	0.172004	0.171363
	Phenol, 2-methoxy-4-propyl-	KMW0696	C10H14O2	2785-87-7	clove, sharp, spicy, sweet, phenol, powdery, allspice	19.6241	243.527	536.948	448.896	0.0044	0.0906719	0.0843402	0.0840258	1.1252	1.04663	1.04273	2.48094	2.30769	2.29909	2.0741	1.92926	1.92207
	Naphthalene	KMW0404	C10H8	91-20-3	pungent, dry, tarry	6.75455	2.66666	7.43749	14.5968	0.05	0.354647	0.329882	0.328652	0.140013	0.130236	0.12975	0.390505	0.363236	0.361882	0.766405	0.712886	0.710229
	Benzene, 1,2,4,5-tetramethyl-	KMW0273	C10H14	95-93-2	rancid, sweet	1.63724	1.59115	2.06055	1.39447	0.087	0.149576	0.139131	0.138612	0.145365	0.135214	0.13471	0.188249	0.175104	0.174451	0.127397	0.1185	0.118059
	Benzene, 1,4-diethyl-	XMW0011	C10H14	105-05-5	-	16.3828	7.00375	44.9603	21.5643	0.0021	0.0361275	0.0336047	0.0334794	0.0154447	0.0143662	0.0143127	0.0991469	0.0922234	0.0918796	0.0475538	0.0442331	0.0440682
	Benzene, n-butyl-	XMW0659	C10H14	104-51-8	-	57.1609	28.667	110.201	34.9791	0.014	0.840346	0.781664	0.77875	0.421445	0.392015	0.390554	1.6201	1.50697	1.50135	0.514241	0.478331	0.476548
Hydrocarbons (4)	1-Octene	XMW1114	C8H16	111-66-0	gasoline	3.18016	7.92228	3.48402	332.669	0.0046	0.0153616	0.0142889	0.0142357	0.0382683	0.0355959	0.0354633	0.0168294	0.0156542	0.0155958	1.60694	1.49473	1.48916
	Tridecane	KMW0488	C13H28	629-50-5	alkane	1.03892	2.49407	12.9059	10.9599	0.042	0.0458208	0.0426211	0.0424622	0.109999	0.102318	0.101936	0.569205	0.529457	0.527483	0.483378	0.449623	0.447947
	Dicyclopentadiene	NMW0010	C10H12	77-73-6	-	36.7413	20.457	83.1523	73.1602	0.001	0.0385821	0.0358878	0.0357541	0.0214819	0.0199818	0.0199073	0.0873182	0.0812207	0.0809179	0.0768256	0.0714607	0.0711944
	Megastigma-4,6(Z),8(E)-triene	XMW1094	C13H20	51468-85-0	-	0.226628	0.519692	1.98982	0.679427	0.1	0.0237983	0.0221364	0.0220539	0.0545729	0.050762	0.0505728	0.208951	0.19436	0.193636	0.0713466	0.0663644	0.066117
Terpenoids (17)	.beta.-Phellandrene	KMW0247	C10H16	555-10-2	terpenic, herbal	10.6986	4.17605	50.1488	48.8495	0.036	0.404445	0.376202	0.3748	0.15787	0.146846	0.146298	1.8958	1.76342	1.75684	1.84669	1.71773	1.71133
	D-Limonene	KMW0217	C10H16	5989-27-5	citrus	9.16413	3.60632	48.6559	56.7861	0.034	0.327191	0.304343	0.303208	0.128758	0.119767	0.11932	1.73718	1.61587	1.60985	2.02746	1.88588	1.87885
	o-Cymene	XMW0127	C10H14	527-84-4	gasoline	11.8304	5.57403	52.0535	130.348	0.01144	0.14212	0.132196	0.131703	0.0669616	0.0622856	0.0620535	0.625326	0.581659	0.579491	1.56589	1.45655	1.45112
	.alpha.-Farnesene	KMW0613	C15H24	502-61-4	citrus, herbal, lavender, bergamot, myrrh, neroli, green	0.408654	6.59536	1.58186	0.311409	0.087	0.0373341	0.034727	0.0345975	0.602543	0.560467	0.558378	0.144517	0.134425	0.133924	0.0284499	0.0264632	0.0263646
	trans-Carveol	D186	C10H16O	1197-07-5	caraway, solvent, spearmint	15.0965	11.6826	7.54738	0	0.25	3.96321	3.68646	3.67272	3.06698	2.85281	2.84218	1.98138	1.84302	1.83615	0	0	0
	2H-Pyran, tetrahydro-4-methyl-2-(2-methyl-1-propenyl)-	w48	C10H18O	16409-43-1	sweet, floral, aromatic, rose, fresh, bay, leafy	54636.9	17510.6	16283.6	3113.57	0.0002	11.4749	10.6736	10.6338	3.67758	3.42077	3.40802	3.41989	3.18107	3.16921	0.653912	0.608248	0.605981
	2,4,6-Octatriene, 2,6-dimethyl-	XMW0084	C10H16	673-84-7	sweet, floral, nut skin, peppery, herbal, tropical	3.62664	1.75245	2.51479	1.7155	0.034	0.129483	0.120441	0.119992	0.0625685	0.0581993	0.0579823	0.0897865	0.0835166	0.0832053	0.0612492	0.0569721	0.0567598
	2H-Pyran, 3,6-dihydro-4-methyl-2-(2-methyl-1-propenyl)-	QWM0003	C10H16O	1786-08-9	green, weedy, cortex, herbal, diphenyl, narcissus, celery	2.55911	0.534296	0.900281	0.115962	0.08	0.214986	0.199973	0.199228	0.0448852	0.0417508	0.0415952	0.0756308	0.0703494	0.0700872	0.00974173	0.00906145	0.00902768
	Bicyclo[3.1.1]hept-2-ene-2-methanol, 6,6-dimethyl-	NMW0074	C10H16O	515-00-4	woody, minty	2.24765	0.721701	2.58368	1.70911	0.007	0.0165218	0.0153681	0.0153108	0.00530501	0.00493455	0.00491616	0.0189919	0.0176657	0.0175998	0.0125631	0.0116858	0.0116423
	Germacrene D	KMW0603	C15H24	23986-74-5	woody, spice	17.9889	41.5684	117.828	56.1784	0.0012	0.0226682	0.0210852	0.0210066	0.0523811	0.0487233	0.0485417	0.148478	0.138109	0.137595	0.0707915	0.065848	0.0656026
	.alpha.-Pinene	KMW0148	C10H16	80-56-8	fresh, camphor, sweet, pine, earthy, woody	0.0217442	0.0654465	6.65187	1.12669	0.274	0.00625641	0.00581952	0.00579782	0.0188308	0.0175158	0.0174505	1.91392	1.78027	1.77364	0.32418	0.301542	0.300418
	Cyclohexene, 1-methyl-4-(1-methylethylidene)-	KMW0296	C10H16	586-62-9	citrus, pine	0.635961	0.290459	1.61889	0.61594	0.2	0.133564	0.124238	0.123774	0.0610021	0.0567423	0.0565308	0.34	0.316257	0.315078	0.12936	0.120326	0.119878
	.beta.-Myrcene	KMW0199	C10H16	123-35-3	musty, balsamic, spice	40.2518	18.9672	109.058	37.4684	0.015	0.634027	0.589752	0.587554	0.298762	0.277899	0.276863	1.71783	1.59787	1.59192	0.590184	0.548971	0.546924
	.alpha.-Phellandrene 1	KMW0198	C10H16	99-83-2	citrus, herbal, terpene, green, woody, peppery	5.02646	2.14814	13.085	3.16339	0.04	0.211131	0.196388	0.195656	0.0902307	0.0839298	0.0836169	0.549623	0.511243	0.509337	0.132875	0.123596	0.123136
	1,3,6-Octatriene, 3,7-dimethyl-, (Z)-	KMW0235	C10H16	3338-55-4	warm, floral, herbal, flowery, sweet	16.8093	6.33305	46.536	7.87531	0.034	0.600149	0.55824	0.556159	0.226112	0.210322	0.209538	1.66149	1.54547	1.53971	0.281175	0.261541	0.260566
	trans-.beta.-Ocimene	WMW0040	C10H16	3779-61-1	sweet, herbal	25.4092	9.71814	64.969	11.414	0.034	0.907196	0.843845	0.8407	0.346971	0.322741	0.321538	2.31961	2.15763	2.14959	0.407518	0.379061	0.377648
	Citral	KMW0446	C10H16O	5392-40-5	sharp, lemon, sweet	3.51753	2.67774	12.6876	1.03089	0.1	0.369376	0.343582	0.342301	0.281189	0.261553	0.260578	1.33232	1.23928	1.23467	0.108254	0.100694	0.100319
Heterocyclic compound (9)	5H-5-Methyl-6,7-dihydrocyclopentapyrazine	KMW0431	C8H10N2	23747-48-0	earthy, baked, potato, peanut, roasted	0.401162	0.137016	0.261782	1.68829	0.05	0.021063	0.0195921	0.0195191	0.00719403	0.00669167	0.00666672	0.0137449	0.0127851	0.0127374	0.0886439	0.0824538	0.0821464
	2(5H)-Furanone, 5-ethyl-3-hydroxy-4-methyl-	KMW0383	C7H10O3	698-10-2	sweet, fruity, caramel, maple, fenugreek, brown, sugar, nutty, chicory, praline, butterscotch	19613.9	18939.2	18045.6	44792	2e-06	0.0411931	0.0383165	0.0381737	0.039776	0.0369984	0.0368605	0.0378995	0.0352529	0.0351215	0.0940721	0.0875029	0.0871768
	Furan, 2-propyl-	XMW0484	C7H10O	4229-91-8	-	0	0.0201435	0.0189251	1.3026	0.2	0	0	0	0.00423054	0.00393512	0.00392045	0.00397466	0.0036971	0.00368332	0.273571	0.254468	0.253519
	Furan, 2-pentyl-	KMW0182	C9H14O	3777-69-3	fruity, green, earthy, beany, vegetable, metallic	15.751	8.34848	31.4954	790.342	0.006	0.0992406	0.0923105	0.0919664	0.0526004	0.0489273	0.0487449	0.19844	0.184583	0.183895	4.97963	4.6319	4.61463
	2H-Pyran-2-one, tetrahydro-6-methyl-	WMW0176	C6H10O2	823-22-3	creamy, fruity, coconut	0.769647	0.700859	1.33968	1.61303	0.02683	0.0216842	0.0201699	0.0200948	0.0197461	0.0183672	0.0182988	0.0377445	0.0351088	0.0349779	0.0454457	0.0422722	0.0421146
	2-Methyl-1,3-dithiacyclopentane	KMW0188	C4H8S2	5616-51-3	sulfury, alliaceous, smoky, savory, vegetable	0.469986	0.210076	2.23275	7.22195	0.02	0.00987066	0.00918138	0.00914715	0.00441201	0.00410392	0.00408862	0.0468923	0.0436177	0.0434552	0.151675	0.141084	0.140558
	2-Propenal, 3-(2-furanyl)-	XMW1311	C7H6O2	623-30-3	green, grassy, fruity, spicy, vanilla, nutty, woody, cinnamon	1.37798	1.26857	1.65892	1.18288	13.128	18.9964	17.6699	17.604	17.4881	16.2669	16.2063	22.8694	21.2724	21.1931	16.3069	15.1681	15.1116
	Pyrazine, 2,3-dimethyl-5-(1-methylpropyl)-	D359	C10H16N2	32263-00-6	marine, burnt, roasted	0.606641	0.385953	1.2556	0	0.68	0.433183	0.402933	0.401431	0.275597	0.256352	0.255396	0.896582	0.833973	0.830864	0	0	0
	2-Acetyl-3-methylpyrazine	D253	C7H8N2O	23787-80-6	nutty, flesh, roasted hazelnut, toasted grain, corn, chip, vegetable, nut skin, caramel	5.0896	1.96227	14.3629	2.16617	0.02	0.106892	0.0994274	0.0990568	0.0412117	0.0383338	0.038191	0.301649	0.280585	0.279539	0.045494	0.0423171	0.0421593
Sulfur compounds	Benzene, (isothiocyanatomethyl)-	NMW0156	C8H7NS	622-78-6	mild, watercress, dusty, medicinal, horseradish, oily	192.178	1803.08	3847.38	3577.29	0.0007	0.141264	0.1314	0.13091	1.32539	1.23284	1.22824	2.82809	2.63061	2.6208	2.62956	2.44593	2.43682
Acid	2-Hexenoic Acid, (E)-	KMW0641	C6H10O2	13419-69-7	powerful, fruity, sweet, warm, herbal	0	0	0	1.30012	1.9	0	0	0	0	0	0	0	0	0	2.59398	2.41284	2.40385

## Sheet: 3b
Supplementary Data 3b. The classification of VOCs based on PCA loading scatter plot in four rose herbal teas.
Class based on PCA	No.	Compounds	Group
VFD-RB (48)	1	BenzAldehyde	Aldehyde
	2	Naphthalene, 1-methyl-	Aromatics
	3	5H-5-Methyl-6,7-dihydrocyclopentapyrazine	Heterocyclic compound
	4	4-Decenal, (E)-	Aldehyde
	5	Formic acid, 2-phenylethyl ester	Ester
	6	2(5H)-Furanone, 5-ethyl-3-hydroxy-4-methyl-	Heterocyclic compound
	7	Hexanal	Aldehyde
	8	Phenol	Phenol
	9	2-Hexenoic Acid, (E)-	Acid
	10	3,5-Octadien-2-one, (E,E)-	Ketone
	11	Furan, 2-propyl-	Heterocyclic compound
	12	1-Octene	Hydrocarbons
	13	2-Hexanol	Alcohol
	14	2-Hexanone	Ketone
	15	Furan, 2-pentyl-	Heterocyclic compound
	16	Hexanoic acid, 3-hydroxy-, ethyl ester	Ester
	17	Biphenyl	Aromatics
	18	Butanoic acid, 2-methyl-, 2-methylbutyl ester	Ester
	19	Propanoic acid, hexyl ester	Ester
	20	Eugenol	Phenol
	21	2-Undecenal, E-	Aldehyde
	22	3-Phenyl-1-propanol, acetate	Ester
	23	Phenol, 2-methoxy-4-propyl-	Aromatics
	24	1-Undecanol	Alcohol
	25	Benzene, (isothiocyanatomethyl)-	Sulfur compounds
	26	5-Hepten-2-one, 6-methyl-	Ketone
	27	2-Nonanol	Alcohol
	28	10-Undecenal	Aldehyde
	29	Tridecane	Hydrocarbons
	30	BenzAldehyde, 2-methyl-	Aldehyde
	31	Dicyclopentadiene	Hydrocarbons
	32	Hotrienol	Alcohol
	33	.beta.-Phellandrene	Terpenoids
	34	4-Heptenal, (Z)-	Aldehyde
	35	D-Limonene	Terpenoids
	36	Benzyl Alcohol	Alcohol
	37	5,9-Undecadien-2-one, 6,10-dimethyl-, (E)-	Ketone
	38	2H-Pyran-2-one, tetrahydro-6-methyl-	Heterocyclic compound
	39	trans,cis-2,6-Nonadien-1-ol	Alcohol
	40	2-Nonenal, (E)-	Aldehyde
	41	Heptanal	Aldehyde
	42	Butanoic Acid, 3-methylbutyl ester	Ester
	43	Naphthalene	Aromatics
	44	(E)-2-Octenal	Aldehyde
	45	2-Methyl-1,3-dithiacyclopentane	Heterocyclic compound
	46	2-methoxy-Phenol	Phenol
	47	4-Heptenal	Aldehyde
	48	o-Cymene	Terpenoids
LTD (13)	1	.alpha.-Farnesene	Terpenoids
	2	Geranyl isobutyrate	Ester
	3	Acetic acid, 2-phenylethyl ester	Ester
	4	trans-Carveol	Terpenoids
	5	n-Valeric acid cis-3-hexenyl ester	Ester
	6	2H-Pyran, tetrahydro-4-methyl-2-(2-methyl-1-propenyl)-	Terpenoids
	7	2-Nonen-4-one	Ketone
	8	3-Mercaptohexanol	Alcohol
	9	6-Nonenal, (E)-	Aldehyde
	10	Acetic acid, 2-ethylhexyl ester	Ester
	11	2,4,6-Octatriene, 2,6-dimethyl-	Terpenoids
	12	3,6-Nonadien-1-ol, (E,Z)-	Alcohol
	13	2H-Pyran, 3,6-dihydro-4-methyl-2-(2-methyl-1-propenyl)-	Terpenoids
VFD-RC (27)	1	Phenol, 4-(1,1-dimethylpropyl)-	Phenol
	2	Benzene, 1,2,4,5-tetramethyl-	Aromatics
	3	2-Propenal, 3-(2-furanyl)-	Heterocyclic compound
	4	Octanoic acid, methyl ester	Ester
	5	2-Decenal, (Z)-	Aldehyde
	6	Pyrazine, 2,3-dimethyl-5-(1-methylpropyl)-	Heterocyclic compound
	7	Bicyclo[3.1.1]hept-2-ene-2-methanol, 6,6-dimethyl-	Terpenoids
	8	Germacrene D	Terpenoids
	9	Megastigma-4,6(Z),8(E)-triene	Hydrocarbons
	10	2-Undecanone	Ketone
	11	(2E,4Z)-2,4-Decadienal	Aldehyde
	12	.alpha.-Pinene	Terpenoids
	13	Methyl anthranilate	Ester
	14	Benzene, 1,4-diethyl-	Aromatics
	15	Cyclohexene, 1-methyl-4-(1-methylethylidene)-	Terpenoids
	16	.beta.-Myrcene	Terpenoids
	17	.alpha.-Phellandrene 1	Terpenoids
	18	2-Acetyl-3-methylpyrazine	Heterocyclic compound
	19	Benzoic acid, methyl ester	Ester
	20	Benzene, n-butyl-	Aromatics
	21	1,3,6-Octatriene, 3,7-dimethyl-, (Z)-	Terpenoids
	22	trans-.beta.-Ocimene	Terpenoids
	23	1-Decanol	Alcohol
	24	6-Undecanol	Alcohol
	25	BenzAldehyde, 4-methoxy-	Aldehyde
	26	4-Phenyl-2-butanol	Alcohol
	27	Citral	Terpenoids

## Sheet: 3c
Supplementary Data 3c. The odor activity values and concentrations of key VOCs with VIP>1 in PLS-DA analysis of four rose herbal teas.
No.	Compounds	Class	Oder	rOAVs				Concentration (μg/g)
				LTD-RP	LTD-RC	VFD-RC	VFD-RB	LTD-RP	LTD-RC	VFD-RC	VFD-RB
1	2-Decenal, (Z)-	VFD-RC	tallow	103	49	276	10	5.17±0.22b	2.45±0.04c	13.80±0.60a	0.50±0.02d
2	Eugenol	VFD-RB	floral, clove	295	3074	6533	5382	0.74±0.03d	7.69±0.11c	16.33±0.71a	13.46±0.58b
3	Hexanal	VFD-RB	aldehyde, grassy, green, leafy, vinegar	19	37	17	1852	0.10±0.00b	0.18±0.00b	0.09±0.00b	9.26±0.40a
4	n-Valeric acid cis-3-hexenyl ester	LTD	green, apple, pear, kiwi, unripe, banana, tropical	175	133	78	0	10.52±0.46a	7.98±0.12b	4.66±0.20c	0.00±0.00d
5	2-Propenal, 3-(2-furanyl)-	VFD-RC	grassy, fruity, spicy, vanilla, nutty, woody, cinnamon	1	1	2	1	18.09±0.79b	16.65±0.24bc	21.78±0.95a	15.53±0.67c
6	2H-Pyran, tetrahydro-4-methyl-2-(2-methyl-1-propenyl)-	LTD	sweet, floral, aromatic, rose, fresh, bay, leafy	54637	17511	16284	3114	10.93±0.47a	3.50±0.05b	3.26±0.14b	0.62±0.03c
7	Furan, 2-pentyl-	VFD-RB	fruity, green, earthy, beany, vegetable, metallic	16	8	31	790	0.09±0.00b	0.05±0.00b	0.19±0.01b	4.74±0.21a
8	Acetic acid, 2-phenylethyl ester	LTD	floral, rose, sweet, honey, fruity, tropical	19	22	14	6	4.78±0.21b	5.50±0.08a	3.55±0.15c	1.44±0.06d
9	trans-Carveol	LTD	caraway, solvent, spearmint	15	12	8	0	3.77±0.16a	2.92±0.04b	1.89±0.08c	0.00±0.00d
10	Phenol, 4-(1,1-dimethylpropyl)-	VFD-RC	-	1	4	5	1	1.08±0.05c	3.27±0.05b	3.99±0.17a	0.66±0.03d
11	2-Hexenoic Acid, (E)-	VFD-RB	powerful, fruity, sweet, warm, herbal	0	0	0	1	0.00±0.00b	0.00±0.00b	0.00±0.00b	2.47±0.11a
12	Benzene, (isothiocyanatomethyl)-	VFD-RB	mild, watercress, dusty, medicinal, horseradish, oily	192	1803	3847	3577	0.13±0.01d	1.26±0.02c	2.69±0.12a	2.50±0.11b
13	.alpha.-Pinene	VFD-RC	fresh, camphor, sweet, pine, earthy, woody	0	0	7	1	0.01±0.00c	0.02±0.00c	1.82±0.08a	0.31±0.01b
14	trans-.beta.-Ocimene	VFD-RC	sweet, herbal	25	10	65	11	0.86±0.04b	0.33±0.00c	2.21±0.10a	0.39±0.02c
15	Phenol, 2-methoxy-4-propyl-	VFD-RB	clove, sharp, spicy, sweet, phenol, powdery, allspice	20	244	537	449	0.09±0.00d	1.07±0.02c	2.36±0.10a	1.98±0.09b
16	D-Limonene	VFD-RB	citrus	9	4	49	57	0.31±0.01d	0.12±0.00c	1.65±0.07b	1.93±0.08a
17	.beta.-Phellandrene	VFD-RB	terpenic, herbal	11	4	50	49	0.39±0.02b	0.15±0.00c	1.81±0.08a	1.76±0.08a
18	2-Undecanone	VFD-RC	waxy, fruity, creamy, fatty, orris, floral	8	13	243	29	0.05±0.00c	0.08±0.00c	1.51±0.07a	0.18±0.01b
19	2-Hexanol	VFD-RB	chemical, winey, fruity, fatty, terpenic, cauliflower	0	0	0	1	0.01±0.00b	0.03±0.00b	0.02±0.00b	1.77±0.08a
20	1,3,6-Octatriene, 3,7-dimethyl-, (Z)-	VFD-RC	warm, floral, herbal, flowery, sweet	17	6	47	8	0.57±0.02b	0.22±0.00c	1.58±0.07a	0.27±0.01c
21	1-Octene	VFD-RB	gasoline	3	8	3	333	0.01±0.00b	0.04±0.00b	0.02±0.00b	1.53±0.07a
22	.beta.-Myrcene	VFD-RC	musty, balsamic, spice	40	19	109	37	0.60±0.03b	0.28±0.00c	1.64±0.07a	0.56±0.02b
23	Citral	VFD-RC	sharp, lemon, sweet	4	3	13	1	0.35±0.02b	0.27±0.00c	1.27±0.06a	0.10±0.00d
24	o-Cymene	VFD-RB	gasoline	12	6	52	130	0.14±0.01c	0.06±0.00d	0.60±0.03b	1.49±0.06a
Different letters indicate significant difference at p < 0.05 level.

## Sheet: 4
Supplementary Data 4. Key nonvolatile compounds with VIP>1 in PLS-DA analysis of four rose herbal teas.
	Var ID (Primary)	Var ID	VIP	VIPcvSE
AAs(21)	L-Glutamic acid	Class 6	3.90841	1.83264
	L-Glutamine	Class 9	3.5222	0.944842
	γ-Aminobutyric Acid	Class 10	3.01159	2.24395
	N-Acetylneuraminic Acid	Class 1	2.27569	0.937394
	Phosphorylethanolamine	Class 1	1.63524	0.935417
	L-Alanine	Class 1	1.61962	0.375638
	L-Proline	Class 1	1.56235	0.941445
	α-Aminoadipic acid	Class 1	1.52927	0.587142
	3-Aminoisobutanoic Acid	Class 10	1.38493	0.640896
	L-Serine	Class 1	1.33845	0.616825
	Succinic Acid	Class 10	1.31771	1.2364
	Nα-Acetyl-L-glutamine	Class 5	1.24661	0.404076
	L-Asparagine Anhydrous	Class 10	1.23885	1.39963
	Beta-Alanine	Class 1	1.1992	0.576323
	L-Citrulline	Class 6	1.17385	0.687832
	L-Arginine	Class 10	1.16317	0.428414
	γ-Glutamate-Cysteine	Class 1	1.08578	0.453165
	L-Threonine	Class 9	1.05422	0.536662
	Glycine	Class 1	1.05214	0.516055
	L-Aspartate	Class 6	1.02617	0.180818
	Glutathione Oxidized	Class 1	1.00464	0.433254
OAs(12)	L-malic acid	Class 5	3.75111	0.853345
	maslinic acid	Class 8	3.18798	0.542736
	cis-aconitic acid	Class 7	2.50842	0.739218
	4-aminobutyric acid	Class 9	1.98512	0.57995
	succinic acid	Class 9	1.81202	0.663055
	tartaric acid	Class 1	1.46262	0.722533
	shikimic acid	Class 9	1.4616	0.499218
	gallic acid	Class 3	1.37458	0.533553
	3-hydroxymethylglutaric acid	Class 0	1.36869	0.368105
	azelaic acid	Class 1	1.13415	0.38134
	oleanic acid	Class 8	1.11502	0.156183
	fumaric acid	Class 0	1.09291	0.475223
SSs(4)	Sucrose	Class 1	2.98625	0.827031
	Glucose	Class 3	2.54284	1.02157
	D-Fructose	Class 3	2.43287	0.192046
	Raffinose	Class 1	1.98523	0.39061
Flavonoids (14)	Rutin	Flavones and flavonols	3.13075	0.338152
	Quercetin-3-O-glucoside	Flavones and flavonols	3.01004	1.24657
	Eriodictyol	Flavones and flavonols	2.17336	1.1488
	2''-O-Galloylhyperin	Flavones and flavonols	2.0385	0.788222
	Kaempferol-3-O-rutinoside	Flavones and flavonols	1.67301	0.185431
	Taxifolin	Flavones and flavonols	1.61911	1.16863
	Naringenin-7-O-glucoside	Flavones and flavonols	1.59894	0.538251
	Apigenin	Flavones and flavonols	1.37286	0.470013
	Isorhamnetin	Flavones and flavonols	1.17675	0.631076
	Peonidin-3-O-sambubioside-5-O-glucoside	Peonidin	1.15127	0.312746
	7,4'-Di-O-methylapigenin	Flavones and flavonols	1.10591	0.537019
	3,7,4'-Trihydroxyflavone	Flavones and flavonols	1.08559	0.309483
	Hispidulin	Flavones and flavonols	1.04017	0.347384
	Peonidin-3-O-galactoside	Peonidin	1.01771	0.286561
